# Supplementary material for: Improved prediction of bacterial CRISPRi guide efficiency from depletion screens through mixed-effect machine learning and data integration
Source: Genome Biol. 2024 Jan 11;25:13. doi: 10.1186/s13059-023-03153-y (PMC10782694; doi:10.1186/s13059-023-03153-y)
Supplement: Supplementary file 2 — Additional file 2: Table S1. Description of the features used in model training. Table S2. Description of train-test splits in the study. Table S3. Model evaluation of feature engineering. Table S4. SHAP values from model predicting the gRNA depletion. Table S5. Model evaluation of data fusion. Table S6. Model evaluation of data fusion with other model types. Table S7. Model evaluation of segregating gene and guide effects. Table S8. SHAP values from segregation models. Table S9. SHAP interaction values from MERF. Table S10. Description of gRNAs targeting deGFP. Table S11. Description of gRNAs in miller assay. Table S12. Model evaluation for targeting deGFP and Miller assay. Table S13. Description of gRNAs for screen of purine biosynthesis genes. Table S14. Model evaluation of saturating screen of purine biosynthesis genes. Table S15. List of strains. Table S16. List of plasmids. Table S17. List of oligos for plasmid construction, library generation, and sequencing. [file 13059_2023_3153_MOESM2_ESM.xlsx]

## Sheet: Supplementary table description
Description of supplementary tables
File name	Description	Data Source	Additional description
Table S1	Description of the features used in model training	The source and calculation of each feature in method section “feature engineering”
Table S2	Description of train-test splits in the study	The models in the study were evaluated using 10-fold cross-validation. The splittings were based on either “guide-wise” (unique gRNA sequence) or “gene-wise” (target genes).	The table includes 7400 gRNAs from 3 datasets for the training after filtering for essential genes and more than 5 guides per gene. 20 columns for both guide-wise and gene-wise 10-fold cross-validation indicate whether the gRNAs were in train or test sets.
Table S3	Model evaluation of feature engineering	The models were trained and evaluated under 10-fold cross-validation scheme using Spearman correlation. Model types and parameters were optimized with auto-sklearn. Training dataset was E75 Rousset. 10-fold cross-validation was split based on unique gRNA sequence.	The tested feature sets are shown in the header, while sub-columns indicate the Spearman correlation rho of each test group. “Test” corresponds to the leave-out-one samples in each iteration of cross-validation, thereby the samples change according to the training datasets. The other four columns indicate the identical test sets for different models: “Mixed” means mixed test samples from three da…
Table S4	SHAP values from model predicting the gRNA depletion	Mean absolute SHAP values were calculated from the 80% training samples from the optimized random forest model trained with E75 Rousset. 137 features were incorporated.
Table S5	Model evaluation of data fusion	The models were trained and evaluated under 10-fold cross-validation scheme using Spearman correlation. Model types and parameters were optimized with auto-sklearn. Training dataset was E75 Rousset. 10-fold cross-validation was split based on unique gRNA sequence.	Same as Table S3
Table S6	Model evaluation of data fusion with other model types	The models were trained and evaluated under 10-fold cross-validation scheme using Spearman correlation. Model types and parameters were optimized with auto-sklearn. Training dataset was E75 Rousset. 10-fold cross-validation was split based on unique gRNA sequence.	Same as Table S3
Table S7	Model evaluation of segregating gene and guide effects (gene-wise, Spearman correlation for all gRNAs for each gene)	The models were trained and evaluated under 10-fold cross-validation scheme using Spearman correlation for all gRNAs in each gene. Fused three or individual datasets were used for training. 10-fold cross-validation was split based on target genes.
Table S8	SHAP values from segregation models	Mean absolute SHAP values were calculated from the all training samples from MERF and MS (RF) models.
Table S9	SHAP interaction values from MERF	SHAP interaction values were calculated from the 1000 training samples from MERF.	More details in Method section “Segregation of guide and gene effects”
Table S10	Description of gRNAs targeting deGFP
Table S11	Description of gRNAs in miller assay
Table S12	Model evaluation for targeting deGFP and miller assay	Spearman correlation between predictions from the models and the measured values were shown	Models were shown in the header. If not specified, models were trained with fused three datasets. When datasets were specified, models were trained with the indicated dataset(s). R75: E75 Rousset, C18: E18 Cui, W: Wang. “drop_distance” indicates the models were trained without features associated with distance to transcription start site; “CAI” indicateds reducing the gene features to 4 (dataset,…
Table S13	Description of gRNAs for screen of purine biosynthesis genes
Table S14	Model evaluation of saturating screen of purine biosynthesis genes	Spearman correlation between predictions from the models and the measured values of all gRNAs for each gene was shown	Same as Table S12
Table S15	List of strains
Table S16	List of plasmids
Table S17	List of oligos for plasmid construction, library generation, and sequencing

## Sheet: TableS1_Input_feature_descripti
Gene/Guide specific	Feature group	Feature name	Description	Feature type	Number of features
guide	Sequence	30 mer extended sequence	One-hot-encoded 30 mer sequence (-4 nt from 5' end to +6 nt of 3' end of gRNA)	categorical	120
	Distance to the transcriptional start site	distance_start_codon	Distance to start codon (bp)	numeric	1
		distance_start_codon_perc	Distance to start codon relative to gene length (%)	numeric	1
	Thermodynamic	MFE_hybrid_full	Minimum free energy of hybridization of targeting DNA and guide RNA	numeric	1
		MFE_hybrid_seed	Minimum free energy of hybridization of 3' 8nt region of targeting DNA and gRNA	numeric	1
		MFE_homodimer_guide	Minimum free energy of gRNA homodimer	numeric	1
		MFE_monomer_guide	Minimum free energy of gRNA monomer	numeric	1
		guide_GC_content	GC content of gRNA (%)	numeric	1
		if_promoter	Whether the target gene is the first gene in the operon	categorical	1
		homopolymers	Length of longest consecutive nucleotides (nt)	numeric	1
gene	Expression level	gene_expression_min	The minimal expression level from OD0.1 to OD when the cells were collected	numeric	1
gene		gene_expression_max	The maximal expression level from OD0.1 to OD when the cells were collected	numeric	1
gene	Operon information	distance_operon	Distance of targeting gene to start of operon (bp)	numeric	1
gene		distance_operon_perc	Distance of targeting gene to start of operon relative to operon length (%)	numeric	1
gene		operon_downstream_genes	The number of downstream genes in the same operon	numeric	1
gene		ess_gene_operon	The number of downstream essential genes in the same operon	numeric	1
gene		gene_GC_content	GC content of targeting gene (%)	numeric	1
gene		gene_length	Gene length (bp)	numeric	1
gene		dataset	the origin of dataset	categorical	1
Total					138

## Sheet: TableS2_train-test_splits
No.	geneid	genename	sequence	dataset	guide-wise_fold_1	guide-wise_fold_2	guide-wise_fold_3	guide-wise_fold_4	guide-wise_fold_5	guide-wise_fold_6	guide-wise_fold_7	guide-wise_fold_8	guide-wise_fold_9	guide-wise_fold_10	gene-wise_fold_1	gene-wise_fold_2	gene-wise_fold_3	gene-wise_fold_4	gene-wise_fold_5	gene-wise_fold_6	gene-wise_fold_7	gene-wise_fold_8	gene-wise_fold_9	gene-wise_fold_10
2	b1713	pheT	TCACGGATATCGGTGCCAAT	Rousset	train	test	train	train	train	train	train	train	train	train	test	train	train	train	train	train	train	train	train	train
3	b3189	murA	AATCGTGGTGCCTTCCGCCA	Rousset	train	train	train	test	train	train	train	train	train	train	train	train	train	train	train	test	train	train	train	train
4	b3464	ftsY	TCAGGTGCGATTTGTTCTGC	Rousset	train	train	test	train	train	train	train	train	train	train	train	train	train	train	train	train	train	train	train	test
5	b3316	rpsS	ATGGTCAAACCGATCATGTT	Rousset	train	train	train	train	train	train	test	train	train	train
6	b0680	glnS	GCACTGGCCTTTATAGTCCT	Rousset	train	train	train	train	train	test	train	train	train	train	train	train	train	train	train	train	train	test	train	train
7	b0084	ftsI	TCCGGGAAGACACGTTCACC	Rousset	test	train	train	train	train	train	train	train	train	train	train	train	train	train	train	train	train	test	train	train
8	b0641	lptE	TTACGCACCGCACGGCTTAA	Rousset	train	train	train	train	train	train	train	train	test	train
9	b3178	ftsH	TGCTCACGACCGCGAACATC	Rousset	train	test	train	train	train	train	train	train	train	train	train	train	train	train	train	train	test	train	train	train
11	b0096	lpxC	CGATACCGGCGTCAAGCAGC	Rousset	train	train	train	train	train	train	train	train	test	train	train	train	train	train	train	train	train	test	train	train
12	b2606	rplS	AACCCATACTTTCACTTCCA	Rousset	train	train	test	train	train	train	train	train	train	train
13	b0026	ileS	TTGGCGAGATCGCCACGCAT	Rousset	train	test	train	train	train	train	train	train	train	train	train	train	train	test	train	train	train	train	train	train
14	b2514	hisS	CAGAAGACCATGCTCGATGC	Rousset	train	test	train	train	train	train	train	train	train	train	train	train	test	train	train	train	train	train	train	train
15	b2231	gyrA	AGCGGCAGCAGGTTGACGAT	Rousset	train	train	train	train	train	train	train	train	train	test	train	train	train	train	train	train	train	test	train	train
16	b3320	rplC	GGTCGCTACCGGTTGCACCC	Rousset	train	test	train	train	train	train	train	train	train	train	train	train	train	train	train	train	test	train	train	train
17	b1093	fabG	CAACATCAGACCTTTGCCGT	Rousset	train	train	train	train	train	train	train	train	train	test
18	b3320	rplC	GTTACCGTGAGTAGCGTCCT	Rousset	test	train	train	train	train	train	train	train	train	train	train	train	train	train	train	train	test	train	train	train
19	b0054	lptD	TTGCACACCTAACATAGAGT	Rousset	test	train	train	train	train	train	train	train	train	train	train	train	train	train	train	train	train	test	train	train
20	b0096	lpxC	CGGCGCAGGGCGTAACGTCA	Rousset	train	train	train	train	train	train	test	train	train	train	train	train	train	train	train	train	train	test	train	train
21	b0090	murG	TCCCGGGAATACATGTCCAC	Rousset	train	train	train	train	train	train	test	train	train	train	train	train	train	train	train	train	train	train	train	test
23	b0914	msbA	TACCACCTTTCCTGATACCC	Rousset	train	train	train	train	train	train	test	train	train	train
24	b0175	cdsA	TTCACGCTTAAACATACTCT	Rousset	train	train	test	train	train	train	train	train	train	train
25	b0086	murF	GGTGGCGGTGAAATCGCTGT	Rousset	train	train	train	train	test	train	train	train	train	train	train	train	train	train	train	train	train	train	train	test
26	b3178	ftsH	TTGTGCACCGGATCGTGTTC	Rousset	train	train	train	train	train	train	test	train	train	train	train	train	train	train	train	train	test	train	train	train
27	b3256	accC	GCGCTTCTTCGACCACTTTC	Rousset	train	train	train	train	train	train	train	train	test	train	train	train	train	train	train	train	train	train	test	train
28	b0474	adk	GCCGTCAACTTTCGCGTATT	Rousset	train	train	train	test	train	train	train	train	train	train
29	b3320	rplC	TACTACGTCAAGGCTCTGAA	Rousset	train	train	train	test	train	train	train	train	train	train	train	train	train	train	train	train	test	train	train	train
31	b0181	lpxA	ATCCTGGTTAACTTCGCCGA	Rousset	train	train	train	train	train	train	train	test	train	train	train	train	train	train	train	train	train	train	test	train
32	b0086	murF	GGCGGTGAAATCGCTGTTGG	Rousset	train	train	test	train	train	train	train	train	train	train	train	train	train	train	train	train	train	train	train	test
34	b1118	lolE	ACATAATGGCGCGGATCATT	Rousset	train	train	train	train	train	train	train	train	test	train	train	train	train	train	train	test	train	train	train	train
35	b0096	lpxC	TTTGTTATTCAGTGCATGAC	Rousset	train	train	test	train	train	train	train	train	train	train	train	train	train	train	train	train	train	test	train	train
38	b3988	rpoC	TTTGAACGTACGGTAGTTGA	Rousset	test	train	train	train	train	train	train	train	train	train	train	train	test	train	train	train	train	train	train	train
40	b0086	murF	GTATCCTTGACGATTAACTG	Rousset	train	train	test	train	train	train	train	train	train	train	train	train	train	train	train	train	train	train	train	test
41	b3200	lptA	TGGGAAGCGTGACCTTCAAC	Rousset	train	train	train	train	test	train	train	train	train	train	train	train	train	train	train	train	test	train	train	train
43	b3307	rpsN	AGCGTTCCAACGATCTTCGT	Rousset	train	train	train	train	train	train	train	test	train	train
44	b2697	alaS	CACGACAAACATCAGCCGTC	Rousset	train	train	train	train	test	train	train	train	train	train	test	train	train	train	train	train	train	train	train	train
45	b3300	secY	CCTTGCATACCAGGCATATT	Rousset	train	train	train	train	train	train	test	train	train	train
46	b0096	lpxC	CTGGAAGGTCACATATTCCC	Rousset	train	test	train	train	train	train	train	train	train	train	train	train	train	train	train	train	train	test	train	train
47	b3559	glyS	TCGCCAGCGCACAAGCTACT	Rousset	train	train	train	train	train	test	train	train	train	train	train	train	train	test	train	train	train	train	train	train
48	b0914	msbA	CTGAATCGCACGTTCGGATT	Rousset	train	train	train	train	train	train	train	train	test	train
49	b0181	lpxA	TCCGCCAGTTCAGCAATTTC	Rousset	train	train	train	train	train	train	test	train	train	train	train	train	train	train	train	train	train	train	test	train
50	b0884	infA	TCTACGCGGAACATGGTATT	Rousset	test	train	train	train	train	train	train	train	train	train
51	b0089	ftsW	CTGGCAGGCGCGGCATTTTC	Rousset	train	train	train	train	train	train	train	train	test	train
52	b0085	murE	GCTCCACTGCGCCAACAGCT	Rousset	train	train	train	train	train	test	train	train	train	train	train	test	train	train	train	train	train	train	train	train
53	b3560	glyQ	CACTTCCCAGCCCAGTCCCC	Rousset	train	test	train	train	train	train	train	train	train	train	test	train	train	train	train	train	train	train	train	train
54	b1098	tmk	CAGGTGCCGTTAGCCAGAGC	Rousset	train	train	test	train	train	train	train	train	train	train
55	b1713	pheT	TCGTCGATGGTCGCACCAAC	Rousset	train	train	train	train	train	train	train	test	train	train	test	train	train	train	train	train	train	train	train	train
56	b0194	proS	CATGTTGTTACGGTTCCAGT	Rousset	train	train	train	test	train	train	train	train	train	train	train	train	train	train	train	test	train	train	train	train
57	b0175	cdsA	GCCAGATTGCTGCGGAACCT	Rousset	train	train	train	train	train	train	train	train	train	test
58	b3320	rplC	TTAGCGAAGTGGCCAGCTTC	Rousset	test	train	train	train	train	train	train	train	train	train	train	train	train	train	train	train	test	train	train	train
59	b3320	rplC	TTTAACGATCAGGTCGCTAC	Rousset	train	train	train	train	test	train	train	train	train	train	train	train	train	train	train	train	test	train	train	train
60	b0087	mraY	TCGCCCATAAAGACCTGCGC	Rousset	train	train	train	train	test	train	train	train	train	train
61	b3793	wzyE	CAACCACGATCGCCCCGAGC	Rousset	test	train	train	train	train	train	train	train	train	train
63	b1118	lolE	TCCAGCCAGTGCAATTCCGA	Rousset	train	train	train	train	test	train	train	train	train	train	train	train	train	train	train	test	train	train	train	train
64	b3303	rpsE	CGACGTTAATCATATTGCGA	Rousset	train	train	train	train	train	train	train	train	test	train	train	train	train	train	train	train	train	test	train	train
67	b0094	ftsA	GCTCTCATCTTTTCCAACGA	Rousset	train	train	train	train	train	train	train	test	train	train	train	train	train	train	train	test	train	train	train	train
69	b4258	valS	CTGTGTTCATCAGCACAAAG	Rousset	train	train	train	train	train	test	train	train	train	train	train	train	train	train	train	train	test	train	train	train
70	b0180	fabZ	CTTCCAGAATCAGCACACCC	Rousset	train	train	train	train	train	train	train	train	train	test
72	b0094	ftsA	AATGATATTGACCATACCGT	Rousset	train	train	train	train	train	test	train	train	train	train	train	train	train	train	train	test	train	train	train	train
73	b0027	lspA	ACCGACACAGATGGCAGTAT	Rousset	train	train	train	train	train	train	test	train	train	train
74	b3560	glyQ	ACTTATCTTTGTTGCACATC	Rousset	train	train	train	train	train	train	train	test	train	train	test	train	train	train	train	train	train	train	train	train
75	b3303	rpsE	CCCGTGTGAACACCTTTAAC	Rousset	train	train	train	train	test	train	train	train	train	train	train	train	train	train	train	train	train	test	train	train
76	b1866	aspS	GCGTTCGCCACCGCATTTTC	Rousset	train	train	train	test	train	train	train	train	train	train	train	train	train	test	train	train	train	train	train	train
77	b0179	lpxD	CGCGAAAGGAAGATCGTCCT	Rousset	train	train	test	train	train	train	train	train	train	train
78	b4041	plsB	TGCCGTGTTCATCCGCCATA	Rousset	train	train	train	train	train	train	train	train	train	test	train	train	train	train	train	train	train	train	train	test
80	b2610	ffh	TCAAACATTGTCTCTCGCCT	Rousset	train	train	train	train	train	train	train	train	test	train	train	test	train	train	train	train	train	train	train	train
81	b0085	murE	CTGGCACCCACGGAGCAAGA	Rousset	train	train	test	train	train	train	train	train	train	train	train	test	train	train	train	train	train	train	train	train
82	b3189	murA	AGCACGGCGTCGAGAGTATC	Rousset	test	train	train	train	train	train	train	train	train	train	train	train	train	train	train	test	train	train	train	train
83	b0642	leuS	GATACCGTTGTTCTTCGACT	Rousset	train	train	train	train	train	train	train	train	train	test	train	train	train	test	train	train	train	train	train	train
84	b1713	pheT	CAGTTCGAGCAGCACATAGT	Rousset	train	train	train	train	train	train	train	train	train	test	test	train	train	train	train	train	train	train	train	train
85	b3315	rplV	GGCATAATGCGCTTCATGCT	Rousset	train	train	train	train	test	train	train	train	train	train
86	b3985	rplJ	GGCGGTCGATCTGAGACGCC	Rousset	train	train	train	train	train	train	train	train	train	test
87	b0185	accA	GTCGGCGCTCTTCCACAGAA	Rousset	train	train	train	train	train	train	train	train	train	test	train	test	train	train	train	train	train	train	train	train
88	b1098	tmk	GCAGTGTTGCCAGCATATGT	Rousset	train	train	train	train	train	test	train	train	train	train
89	b2188	yejM	ATGCGACCAGCAAGCGTTGT	Rousset	train	train	train	train	train	test	train	train	train	train	train	train	train	train	train	train	train	test	train	train
90	b3559	glyS	TACCGCCTGGATGGTGTCAA	Rousset	train	test	train	train	train	train	train	train	train	train	train	train	train	test	train	train	train	train	train	train
91	b0098	secA	CGTACCACGGCGAAAGCTTC	Rousset	train	train	train	train	train	train	train	train	train	test	train	train	train	test	train	train	train	train	train	train
92	b2891	prfB	CGTCAATGCGCAGATCCGCC	Rousset	train	train	train	train	train	train	train	train	test	train	test	train	train	train	train	train	train	train	train	train
93	b1116	lolC	ATAGCCATCGACTTCACTGT	Rousset	train	train	train	test	train	train	train	train	train	train	train	train	test	train	train	train	train	train	train	train
94	b1866	aspS	TTTCGCCGGTCGCCATATCG	Rousset	train	train	train	train	test	train	train	train	train	train	train	train	train	test	train	train	train	train	train	train
97	b1866	aspS	CATTAAGGAACTTCGCTACC	Rousset	train	train	train	train	train	test	train	train	train	train	train	train	train	test	train	train	train	train	train	train
98	b2697	alaS	ATTCAGATGCACTGTCAACA	Rousset	train	train	train	train	train	train	test	train	train	train	test	train	train	train	train	train	train	train	train	train
99	b1098	tmk	GTGCTGCCAGTTCCAGATAG	Rousset	train	train	train	train	train	train	train	train	test	train
100	b0086	murF	TGCGGCAGGTCGATGTCCAG	Rousset	train	train	test	train	train	train	train	train	train	train	train	train	train	train	train	train	train	train	train	test
101	b3384	trpS	CGCACCCATGTAGTTACCAA	Rousset	test	train	train	train	train	train	train	train	train	train	train	train	train	train	train	train	train	test	train	train
104	b2231	gyrA	GTACCGGCTTCAGGCCATCT	Rousset	train	train	train	train	test	train	train	train	train	train	train	train	train	train	train	train	train	test	train	train
106	b3189	murA	CGCCGCCACCAGGAAAGTAC	Rousset	train	train	test	train	train	train	train	train	train	train	train	train	train	train	train	test	train	train	train	train
107	b0893	serS	AGCGCCGCCATTGAGTCTTC	Rousset	train	train	train	test	train	train	train	train	train	train	train	train	train	train	train	train	train	train	test	train
109	b2400	gltX	TCCAGCGGCTGACGCGCTAC	Rousset	train	train	train	train	test	train	train	train	train	train	train	train	train	train	train	test	train	train	train	train
111	b0182	lpxB	GCGACCAGGGCAATCGTTAA	Rousset	train	test	train	train	train	train	train	train	train	train	test	train	train	train	train	train	train	train	train	train
112	b0182	lpxB	TCACGGGCGGCATTTTTATC	Rousset	train	train	train	train	train	train	train	test	train	train	test	train	train	train	train	train	train	train	train	train
114	b0640	holA	CGTTCGTGTCAGGAGTTGCA	Rousset	train	train	train	test	train	train	train	train	train	train	train	train	train	train	train	test	train	train	train	train
115	b4262	lptG	CCGCTGATAGAGAGTGCATC	Rousset	train	train	train	test	train	train	train	train	train	train	train	train	test	train	train	train	train	train	train	train
117	b3341	rpsG	TGACCAATGACGCGACGACG	Rousset	train	train	test	train	train	train	train	train	train	train	train	train	test	train	train	train	train	train	train	train
119	b3637	rpmB	GCCAGTAACTTGGCAGACTC	Rousset	train	train	train	train	train	train	test	train	train	train	test	train	train	train	train	train	train	train	train	train
122	b1118	lolE	GATCAATACCGCCACGCCGA	Rousset	train	train	train	train	train	test	train	train	train	train	train	train	train	train	train	test	train	train	train	train
123	b2828	lgt	AGCATGGCAAACGGGAAGTT	Rousset	train	test	train	train	train	train	train	train	train	train	train	train	train	train	train	train	test	train	train	train
124	b0169	rpsB	TCGGGTTCCAGTAACGGGTC	Rousset	train	train	train	train	test	train	train	train	train	train
125	b0893	serS	CCCTTTCATTACCACAAAGC	Rousset	train	train	train	train	train	train	train	train	train	test	train	train	train	train	train	train	train	train	test	train
126	b1713	pheT	CCGTGGAAGCTGCCGGCAAC	Rousset	train	test	train	train	train	train	train	train	train	train	test	train	train	train	train	train	train	train	train	train
127	b3066	dnaG	CTTTTCGTACTAGCGTGTCA	Rousset	train	train	train	train	train	train	train	test	train	train	train	train	train	train	train	train	train	test	train	train
128	b4262	lptG	TTTCGCCCATAAGCCTTGCT	Rousset	train	train	train	train	test	train	train	train	train	train	train	train	test	train	train	train	train	train	train	train
130	b3315	rplV	ACACTTTCTTACCGCGAATC	Rousset	train	train	train	train	test	train	train	train	train	train
132	b2316	accD	AGGCGGAGAAGCAGATCAGC	Rousset	train	train	test	train	train	train	train	train	train	train
133	b1713	pheT	TCTTTCATCCACAGCGGAGT	Rousset	train	train	train	train	train	train	train	train	test	train	test	train	train	train	train	train	train	train	train	train
135	b0054	lptD	ACCGGTCGTCACCTGGTTAG	Rousset	train	train	train	train	train	train	train	train	train	test	train	train	train	train	train	train	train	test	train	train
136	b3702	dnaA	GTCGATCAGCAGTGCATCTA	Rousset	test	train	train	train	train	train	train	train	train	train	train	train	train	train	train	train	test	train	train	train
137	b3384	trpS	TGTGCGCCACTAAAAACGAT	Rousset	train	train	train	train	train	train	train	test	train	train	train	train	train	train	train	train	train	test	train	train
138	b2514	hisS	CCCATAGCAAAACCGACAGC	Rousset	train	train	train	train	train	train	train	train	train	test	train	train	test	train	train	train	train	train	train	train
140	b3319	rplD	AGTCATTACGACTTTGTCGA	Rousset	train	test	train	train	train	train	train	train	train	train
141	b3305	rplF	TTTGGTACGCACGACTTCGT	Rousset	train	train	train	train	train	train	train	train	test	train
142	b2609	rpsP	GGCTGTCAGCGACAACAACC	Rousset	train	train	train	train	train	train	train	train	train	test
143	b3189	murA	TATCGACGTCTTTCAGTTTC	Rousset	train	train	train	train	train	train	train	test	train	train	train	train	train	train	train	test	train	train	train	train
144	b3297	rpsK	CGACAACCGTTATGAGGGAT	Rousset	train	test	train	train	train	train	train	train	train	train
145	b1718	infC	GAGCGAGCACCATGATCATC	Rousset	train	test	train	train	train	train	train	train	train	train
146	b0185	accA	TGCCAGGCGAACGTAATCCA	Rousset	train	test	train	train	train	train	train	train	train	train	train	test	train	train	train	train	train	train	train	train
148	b3178	ftsH	GTACATCGCGACGTGCCATC	Rousset	train	train	train	train	train	train	train	train	train	test	train	train	train	train	train	train	test	train	train	train
149	b2609	rpsP	GATCAGAAATAGTTGCGCCC	Rousset	train	train	test	train	train	train	train	train	train	train
150	b1207	prs	CCGCGTTGCCAGAGAAGATC	Rousset	train	train	train	train	train	test	train	train	train	train	train	train	train	train	train	train	train	train	test	train
153	b2231	gyrA	GGTGAGGACAGTTTTCTTCA	Rousset	train	train	test	train	train	train	train	train	train	train	train	train	train	train	train	train	train	test	train	train
154	b0893	serS	CTTCTTCCAGCGGACGAGTA	Rousset	train	train	train	train	test	train	train	train	train	train	train	train	train	train	train	train	train	train	test	train
156	b4262	lptG	TGCGAACCGGTAATCTGTTT	Rousset	train	train	train	test	train	train	train	train	train	train	train	train	test	train	train	train	train	train	train	train
158	b3317	rplB	TCGCCAGCTTTCAGGCCTTT	Rousset	train	train	train	train	test	train	train	train	train	train	train	train	train	train	train	test	train	train	train	train
159	b4258	valS	CGCCGGTTTCGCCAGGACAT	Rousset	train	train	train	train	test	train	train	train	train	train	train	train	train	train	train	train	test	train	train	train
161	b3320	rplC	CGGTGGTCACCTGAATAGCA	Rousset	train	train	train	test	train	train	train	train	train	train	train	train	train	train	train	train	test	train	train	train
162	b3201	lptB	TGACGTCTTCTACCACGCGA	Rousset	train	train	test	train	train	train	train	train	train	train
163	b3560	glyQ	GTAGCGCTGACGCTCGGTGA	Rousset	train	test	train	train	train	train	train	train	train	train	test	train	train	train	train	train	train	train	train	train
164	b0095	ftsZ	GACTTTAATCACCGCGTCAT	Rousset	train	train	test	train	train	train	train	train	train	train
166	b2697	alaS	ATACATGAGTACCCAGAACC	Rousset	test	train	train	train	train	train	train	train	train	train	test	train	train	train	train	train	train	train	train	train
167	b1719	thrS	TTTGTAGTTGTCCCAGTGAC	Rousset	train	test	train	train	train	train	train	train	train	train	train	train	train	train	train	test	train	train	train	train
170	b3433	asd	CGACATCAACATCAGGCTTA	Rousset	train	train	train	train	train	train	train	train	test	train	train	train	test	train	train	train	train	train	train	train
171	b3342	rpsL	GGTCTTTAACACGACCGCCA	Rousset	train	train	test	train	train	train	train	train	train	train
172	b3560	glyQ	GTTTTCGCCGTAGCGACCAT	Rousset	train	train	train	train	train	train	train	train	test	train	test	train	train	train	train	train	train	train	train	train
173	b2828	lgt	GAAGGAACGTTTAGTACGGC	Rousset	train	train	train	train	test	train	train	train	train	train	train	train	train	train	train	train	test	train	train	train
174	b3633	waaA	GTATGCGGCCCCATCAATAC	Rousset	train	train	train	train	test	train	train	train	train	train	test	train	train	train	train	train	train	train	train	train
176	b3704	rnpA	AAGACGAATGTGAATTGACT	Rousset	train	train	train	train	train	train	test	train	train	train	train	train	train	train	train	test	train	train	train	train
177	b2400	gltX	ACGGACCTTCATCCCACTCC	Rousset	test	train	train	train	train	train	train	train	train	train	train	train	train	train	train	test	train	train	train	train
178	b1209	lolB	GATAAGACGAAAATCGGGCA	Rousset	train	train	train	train	train	train	train	test	train	train	train	train	train	train	train	train	train	train	test	train
179	b0026	ileS	GTCATAACCGGAAAGCCCTT	Rousset	test	train	train	train	train	train	train	train	train	train	train	train	train	test	train	train	train	train	train	train
180	b3200	lptA	TAATTACCCTTCTTCTGTGC	Rousset	train	train	train	test	train	train	train	train	train	train	train	train	train	train	train	train	test	train	train	train
181	b2400	gltX	CCACACAGAAGTTATAGGTT	Rousset	train	train	train	train	train	train	train	train	test	train	train	train	train	train	train	test	train	train	train	train
183	b0054	lptD	TCACCTGGTTATCGTCGTAA	Rousset	test	train	train	train	train	train	train	train	train	train	train	train	train	train	train	train	train	test	train	train
186	b2606	rplS	GAATGCCTGCAGACGTTTTT	Rousset	train	train	test	train	train	train	train	train	train	train
188	b0884	infA	GACCGTTTTCTAACTCTACG	Rousset	train	train	train	test	train	train	train	train	train	train
190	b3199	lptC	GTATGCTCGCTTTTATAGGT	Rousset	train	train	train	test	train	train	train	train	train	train
191	b1866	aspS	CTTTCGGTGAGGTGAACGGA	Rousset	train	train	train	train	train	train	test	train	train	train	train	train	train	test	train	train	train	train	train	train
192	b3464	ftsY	CGCTTGCGGCTGCTCTTCAA	Rousset	train	train	test	train	train	train	train	train	train	train	train	train	train	train	train	train	train	train	train	test
193	b4258	valS	CCAGTTTCTGGAACTCTGCA	Rousset	test	train	train	train	train	train	train	train	train	train	train	train	train	train	train	train	test	train	train	train
194	b4059	ssb	TGTGGTGTAGCGATCCTGAC	Rousset	train	train	train	test	train	train	train	train	train	train
195	b2514	hisS	ATAACGACCGCCTGCACACA	Rousset	train	train	test	train	train	train	train	train	train	train	train	train	test	train	train	train	train	train	train	train
198	b0185	accA	CCGCCATCGCTTCCGGGTTA	Rousset	train	train	train	train	train	train	train	test	train	train	train	test	train	train	train	train	train	train	train	train
199	b3699	gyrB	CGCGTTCACCCAGCGGGTAA	Rousset	train	train	train	train	train	train	train	train	test	train	train	train	train	train	train	train	train	train	test	train
201	b0884	infA	TTCTAACTCTACGCGGAACA	Rousset	train	test	train	train	train	train	train	train	train	train
205	b0176	rseP	GCTTCGACGATGGCGTTGAA	Rousset	train	train	train	train	train	train	train	train	train	test	test	train	train	train	train	train	train	train	train	train
206	b1719	thrS	CCTCCAATTGTTTAAGACTG	Rousset	train	train	train	train	train	train	test	train	train	train	train	train	train	train	train	test	train	train	train	train
208	b3315	rplV	TCTGCACGACCTTTTGCACG	Rousset	train	train	train	test	train	train	train	train	train	train
209	b3633	waaA	ACGGACGAATTTACCCAGTT	Rousset	train	train	train	train	train	train	train	test	train	train	test	train	train	train	train	train	train	train	train	train
210	b3702	dnaA	GACGTTTACGTTAGAACGAT	Rousset	train	train	train	train	train	train	train	train	test	train	train	train	train	train	train	train	test	train	train	train
211	b0420	dxs	CGGCAACAGTCGTAACTCCT	Rousset	train	train	train	train	test	train	train	train	train	train	train	train	train	train	train	train	test	train	train	train
214	b1209	lolB	TGGCATCGCAGGTTGCGTTT	Rousset	train	train	train	train	test	train	train	train	train	train	train	train	train	train	train	train	train	train	test	train
216	b3648	gmk	GCGGCTCATGCGCAGACGTT	Rousset	train	train	train	test	train	train	train	train	train	train	train	train	train	train	train	test	train	train	train	train
217	b0090	murG	ACAATTACGCCCGGGCAACC	Rousset	train	train	test	train	train	train	train	train	train	train	train	train	train	train	train	train	train	train	train	test
218	b2231	gyrA	ACGGATGAGGATCACGCCCT	Rousset	train	train	train	test	train	train	train	train	train	train	train	train	train	train	train	train	train	test	train	train
219	b0089	ftsW	ACGGCGGATACGGTACGGTT	Rousset	train	train	train	train	train	train	train	test	train	train
221	b0086	murF	ATCAGTGGTTACAGCATCAA	Rousset	train	train	train	test	train	train	train	train	train	train	train	train	train	train	train	train	train	train	train	test
223	b4262	lptG	CAGACGACGATTCTCGTTAA	Rousset	train	train	train	train	train	test	train	train	train	train	train	train	test	train	train	train	train	train	train	train
226	b1866	aspS	TGATTTTAGCGCGGGTTTTC	Rousset	train	train	train	train	train	train	train	train	train	test	train	train	train	test	train	train	train	train	train	train
227	b3648	gmk	TGGATTTACCCGCGCCACTG	Rousset	train	train	train	train	train	test	train	train	train	train	train	train	train	train	train	test	train	train	train	train
228	b0025	ribF	CGCAGCGGTACATTCGCCGT	Rousset	train	train	train	train	train	train	train	train	test	train	train	train	train	train	train	test	train	train	train	train
231	b3972	murB	CACTTTTGGATCAGGGAGTT	Rousset	train	train	train	train	test	train	train	train	train	train
232	b0194	proS	GAACGCATGACGCCGAAACG	Rousset	train	train	train	train	train	train	train	test	train	train	train	train	train	train	train	test	train	train	train	train
236	b3341	rpsG	TTTACCAGAGCGCTGAGCCA	Rousset	train	test	train	train	train	train	train	train	train	train	train	train	test	train	train	train	train	train	train	train
237	b1207	prs	GCAATACGTTGTGCTAGTTC	Rousset	test	train	train	train	train	train	train	train	train	train	train	train	train	train	train	train	train	train	test	train
238	b3256	accC	ACCGCCAGGTGCGTGGAAAC	Rousset	train	train	train	train	train	train	train	test	train	train	train	train	train	train	train	train	train	train	test	train
241	b2114	metG	AATATCTTTCCCGCCAGGAC	Rousset	train	train	train	train	train	train	test	train	train	train	test	train	train	train	train	train	train	train	train	train
243	b1215	kdsA	ATACCGCCAAACAGTACGAA	Rousset	train	train	test	train	train	train	train	train	train	train	train	train	train	test	train	train	train	train	train	train
244	b3637	rpmB	GAACGGTTGTTACCGGTCAC	Rousset	test	train	train	train	train	train	train	train	train	train	test	train	train	train	train	train	train	train	train	train
245	b0526	cysS	CGCCATAAGTTGGATCGGTC	Rousset	train	train	train	test	train	train	train	train	train	train	train	train	train	train	train	train	test	train	train	train
246	b1876	argS	CACTGCTGCGTCACCAATAA	Rousset	train	train	train	train	train	train	train	test	train	train	train	test	train	train	train	train	train	train	train	train
247	b3251	mreB	GAATTGCGCGGCGTTCAACC	Rousset	train	train	train	train	train	train	test	train	train	train	train	test	train	train	train	train	train	train	train	train
249	b3983	rplK	ACGCCCTGCTGACCCAGAGC	Rousset	train	train	train	train	train	train	train	test	train	train
250	b0088	murD	ATCTTCAGTCACGTTCAGAA	Rousset	train	train	train	train	test	train	train	train	train	train	train	test	train	train	train	train	train	train	train	train
251	b3176	glmM	GCATTTTTTCCAGTACGTAG	Rousset	train	train	train	train	train	train	train	test	train	train
252	b4361	dnaC	CCGATTTTCACGTTCGAGAG	Rousset	train	train	train	train	test	train	train	train	train	train
253	b0184	dnaE	GTCGCGATCGATGATCGGCC	Rousset	test	train	train	train	train	train	train	train	train	train	train	train	train	train	train	test	train	train	train	train
254	b3983	rplK	TCAGCAGAACTGCTGCCGGC	Rousset	train	train	train	test	train	train	train	train	train	train
255	b3295	rpoA	TACTCGTCAGCGATGCTTGC	Rousset	train	train	train	train	train	train	train	test	train	train
256	b3633	waaA	ATCGCATCCGGGAAGCGTTC	Rousset	train	train	train	train	train	train	train	test	train	train	test	train	train	train	train	train	train	train	train	train
257	b0640	holA	CTACCTGACGAACAGCGTCC	Rousset	train	test	train	train	train	train	train	train	train	train	train	train	train	train	train	test	train	train	train	train
258	b3464	ftsY	CGTTCGATAGCCACTGGCTC	Rousset	train	train	train	train	train	test	train	train	train	train	train	train	train	train	train	train	train	train	train	test
259	b0096	lpxC	CTGGCGCATAAACGCATCAG	Rousset	train	train	train	train	train	train	train	test	train	train	train	train	train	train	train	train	train	test	train	train
260	b1209	lolB	CGCAAGCTGTTGAGCGGAAT	Rousset	train	train	train	test	train	train	train	train	train	train	train	train	train	train	train	train	train	train	test	train
261	b3168	infB	TCGCAGATACGTGTACGAAC	Rousset	train	train	train	test	train	train	train	train	train	train	train	train	train	train	train	train	test	train	train	train
263	b3702	dnaA	TTCGATCGCGTTGTTTTGCA	Rousset	train	test	train	train	train	train	train	train	train	train	train	train	train	train	train	train	test	train	train	train
265	b2400	gltX	TGAGTAGCAACATACTCCGG	Rousset	train	train	train	train	train	train	train	test	train	train	train	train	train	train	train	test	train	train	train	train
266	b3701	dnaN	CTGCACGCTGGAAACCGAAT	Rousset	train	train	test	train	train	train	train	train	train	train
268	b3256	accC	CTTGATCGACAGCGGTTGAC	Rousset	train	test	train	train	train	train	train	train	train	train	train	train	train	train	train	train	train	train	test	train
269	b0094	ftsA	TACTAAAGCGGCAACCTTCG	Rousset	train	train	train	train	train	train	train	train	test	train	train	train	train	train	train	test	train	train	train	train
270	b3316	rpsS	ACGACGGGACCAAGTGCGCA	Rousset	train	train	train	train	train	train	test	train	train	train
272	b4361	dnaC	AATACTCTTTACCTGTTACC	Rousset	train	train	train	train	train	train	train	test	train	train
273	b2114	metG	AGTAGATAAGTTCTGACAAC	Rousset	train	train	train	train	train	test	train	train	train	train	test	train	train	train	train	train	train	train	train	train
274	b3559	glyS	AGAGAAGTCGCAACCATATT	Rousset	train	train	train	test	train	train	train	train	train	train	train	train	train	test	train	train	train	train	train	train
275	b3306	rpsH	CCCAGACCCGCCATAACTTT	Rousset	train	test	train	train	train	train	train	train	train	train
276	b3705	yidC	TCTTTTTCAACGTTATACAG	Rousset	test	train	train	train	train	train	train	train	train	train	train	train	train	test	train	train	train	train	train	train
278	b3018	plsC	CACGGCTGCGGGTTCCTTCC	Rousset	train	train	test	train	train	train	train	train	train	train	train	train	train	train	train	train	train	test	train	train
279	b4052	dnaB	CAGTAAAGATATGACGGTGT	Rousset	train	test	train	train	train	train	train	train	train	train	train	train	train	train	train	train	train	test	train	train
280	b3200	lptA	CTGGGAAGCGTGACCTTCAA	Rousset	train	train	train	train	train	train	test	train	train	train	train	train	train	train	train	train	test	train	train	train
282	b3178	ftsH	CAGCAACAGCATCGGGAACC	Rousset	train	train	train	train	train	train	train	train	test	train	train	train	train	train	train	train	test	train	train	train
283	b3306	rpsH	CGGCCTGACCGTTACGGATA	Rousset	train	train	train	train	test	train	train	train	train	train
284	b0680	glnS	CCATTTCCGGTTTGTTCGGA	Rousset	train	train	train	test	train	train	train	train	train	train	train	train	train	train	train	train	train	test	train	train
286	b0642	leuS	TGGATTCTATCTCTTCCGGG	Rousset	train	train	train	train	test	train	train	train	train	train	train	train	train	test	train	train	train	train	train	train
287	b3559	glyS	CTTAGACAGCAGACCCGCAC	Rousset	test	train	train	train	train	train	train	train	train	train	train	train	train	test	train	train	train	train	train	train
288	b3168	infB	CGTTGCAGCGTCAATTTGTC	Rousset	train	train	train	train	train	test	train	train	train	train	train	train	train	train	train	train	test	train	train	train
289	b2231	gyrA	ACGACCGCGCGCGCCACGAG	Rousset	train	train	train	train	train	train	train	test	train	train	train	train	train	train	train	train	train	test	train	train
290	b1866	aspS	CTTGCGCGGCAGTACGATCC	Rousset	train	train	train	train	train	test	train	train	train	train	train	train	train	test	train	train	train	train	train	train
291	b1099	holB	GGAGCCAGGGTGTAGTAATC	Rousset	train	train	test	train	train	train	train	train	train	train
292	b2610	ffh	CGTATTGGCCGCATCCTGAC	Rousset	train	train	train	train	train	train	train	train	test	train	train	test	train	train	train	train	train	train	train	train
293	b0086	murF	ATAACTGCGTAATCGTATTC	Rousset	train	train	train	train	train	test	train	train	train	train	train	train	train	train	train	train	train	train	train	test
295	b3699	gyrB	AGCTCTTTCAGCATTGCTTT	Rousset	train	train	train	train	train	train	train	test	train	train	train	train	train	train	train	train	train	train	test	train
296	b1714	pheS	CGTAGTCGTTACGATAAACA	Rousset	train	train	train	train	train	test	train	train	train	train	test	train	train	train	train	train	train	train	train	train
297	b0642	leuS	CGTCCCAGCCGATCGGCTGC	Rousset	train	train	train	train	train	train	test	train	train	train	train	train	train	test	train	train	train	train	train	train
298	b0420	dxs	CGTTTGAGCAGCTCTTTAAT	Rousset	train	train	train	train	train	train	train	train	test	train	train	train	train	train	train	train	test	train	train	train
299	b1719	thrS	GCTGTTTACCGATTTTACGG	Rousset	train	train	train	test	train	train	train	train	train	train	train	train	train	train	train	test	train	train	train	train
300	b1116	lolC	AATGCCGATGGTAGAAAGCC	Rousset	train	train	train	test	train	train	train	train	train	train	train	train	test	train	train	train	train	train	train	train
301	b4201	priB	AACGATGCTCAAGCACGAAC	Rousset	test	train	train	train	train	train	train	train	train	train
302	b2234	nrdA	GTCGTACAGCCCCGGTACGT	Rousset	train	train	train	train	train	test	train	train	train	train	train	train	train	train	train	train	train	test	train	train
303	b4041	plsB	CAAGTCATGTGCCAGACACT	Rousset	train	train	train	train	train	train	train	test	train	train	train	train	train	train	train	train	train	train	train	test
304	b3340	fusA	CATTTTTTCCTGGTCAGCTT	Rousset	test	train	train	train	train	train	train	train	train	train	train	train	train	train	test	train	train	train	train	train
307	b2607	trmD	GCCGTAAGGACGATCGTCCA	Rousset	train	train	train	test	train	train	train	train	train	train	train	train	train	test	train	train	train	train	train	train
308	b0930	asnS	CTTCGCTGTCAACGGCTACA	Rousset	train	train	train	train	train	train	train	test	train	train	train	train	train	train	test	train	train	train	train	train
315	b3699	gyrB	TAAAGCAGTAGATGTTTTCC	Rousset	train	train	train	train	train	train	train	test	train	train	train	train	train	train	train	train	train	train	test	train
317	b3189	murA	ACCTTCGATGACGATACGAT	Rousset	train	train	test	train	train	train	train	train	train	train	train	train	train	train	train	test	train	train	train	train
318	b0642	leuS	CGTTCAACGATAGCATCAAC	Rousset	train	train	train	train	train	train	test	train	train	train	train	train	train	test	train	train	train	train	train	train
319	b3321	rpsJ	GCTGATCTGCACGTCTACAC	Rousset	train	train	train	test	train	train	train	train	train	train
320	b4261	lptF	CTGGGTTAAATGTCCGGAAT	Rousset	train	train	train	train	test	train	train	train	train	train	train	train	train	test	train	train	train	train	train	train
321	b0642	leuS	CGGTGTTGAAGGTCTGACGA	Rousset	train	test	train	train	train	train	train	train	train	train	train	train	train	test	train	train	train	train	train	train
322	b3793	wzyE	TTTGCGTAGGCGGGTTTTGT	Rousset	train	train	test	train	train	train	train	train	train	train
323	b3341	rpsG	TCTGATCCGAACTTCGGATC	Rousset	train	train	train	train	train	train	train	test	train	train	train	train	test	train	train	train	train	train	train	train
324	b0177	bamA	AACGTTCACACGTAATTTAA	Rousset	train	train	test	train	train	train	train	train	train	train	train	train	train	train	train	test	train	train	train	train
325	b2697	alaS	CGGTGTAACCGACGTTTTCC	Rousset	train	train	test	train	train	train	train	train	train	train	test	train	train	train	train	train	train	train	train	train
326	b0179	lpxD	GTCCTGGGTCATGACAACCG	Rousset	train	train	train	train	train	train	train	train	test	train
328	b1718	infC	GGCGGCCTTCGATCTTCGTT	Rousset	train	train	test	train	train	train	train	train	train	train
332	b3316	rpsS	ACGACCATTATGGACAGCGA	Rousset	train	test	train	train	train	train	train	train	train	train
333	b2114	metG	TGCTGAGCTTTCAGCATGAT	Rousset	train	train	train	train	train	train	test	train	train	train	test	train	train	train	train	train	train	train	train	train
335	b0171	pyrH	CTGTCGCACACGCCATTCAA	Rousset	train	train	train	train	test	train	train	train	train	train	train	train	train	train	train	train	train	test	train	train
336	b3201	lptB	TCGTCTTGTAAGATTTCTGT	Rousset	train	train	train	train	train	train	train	train	test	train
337	b2828	lgt	GCCGTACCAGTGAAGCGCCA	Rousset	train	train	test	train	train	train	train	train	train	train	train	train	train	train	train	train	test	train	train	train
340	b3317	rplB	CTTTCAGGCCTTTAGGGGCC	Rousset	train	train	test	train	train	train	train	train	train	train	train	train	train	train	train	test	train	train	train	train
341	b3287	def	CACGTTGTTCAGGGATCGAC	Rousset	train	train	train	train	train	train	test	train	train	train
342	b1116	lolC	ACGCCGCAACGGCGACAATC	Rousset	test	train	train	train	train	train	train	train	train	train	train	train	test	train	train	train	train	train	train	train
343	b2779	eno	ACCGGCATAGAGTATTTGCC	Rousset	train	train	train	test	train	train	train	train	train	train	train	train	test	train	train	train	train	train	train	train
344	b0420	dxs	GGCAAACCGCCGCTACTTTT	Rousset	train	train	train	test	train	train	train	train	train	train	train	train	train	train	train	train	test	train	train	train
345	b0181	lpxA	TACCCTCACCAATTTCGACA	Rousset	train	train	train	train	train	train	train	train	test	train	train	train	train	train	train	train	train	train	test	train
346	b3560	glyQ	TCGTAGGCTGGCAGCGGCAG	Rousset	train	train	test	train	train	train	train	train	train	train	test	train	train	train	train	train	train	train	train	train
347	b3168	infB	AGTACCTTCACGTACCAGAA	Rousset	train	train	train	train	train	train	test	train	train	train	train	train	train	train	train	train	test	train	train	train
349	b3256	accC	TTCCGCACGGGTCATGGAGA	Rousset	train	train	test	train	train	train	train	train	train	train	train	train	train	train	train	train	train	train	test	train
351	b3256	accC	TCGGAGAGGAAGCCGTAACC	Rousset	train	train	train	test	train	train	train	train	train	train	train	train	train	train	train	train	train	train	test	train
353	b2511	der	ACGTGGATTTTCCTACGTTA	Rousset	train	train	train	train	train	train	test	train	train	train	train	train	train	train	train	train	test	train	train	train
354	b3705	yidC	ATTAGCGGTATAGAAGTTGT	Rousset	train	train	train	train	train	test	train	train	train	train	train	train	train	test	train	train	train	train	train	train
356	b0642	leuS	GTACAACCCATAAAGGTGTC	Rousset	test	train	train	train	train	train	train	train	train	train	train	train	train	test	train	train	train	train	train	train
357	b2514	hisS	TATCAGCACCTGAAGCCACC	Rousset	train	train	train	train	train	test	train	train	train	train	train	train	test	train	train	train	train	train	train	train
358	b0642	leuS	AAGCAGATGTGCGGGGTGAA	Rousset	train	train	test	train	train	train	train	train	train	train	train	train	train	test	train	train	train	train	train	train
359	b0911	rpsA	GTCGCCAACGCTCAGAACCA	Rousset	train	train	train	train	train	train	train	test	train	train	train	test	train	train	train	train	train	train	train	train
360	b3317	rplB	CCAACCGGGATGTTGCGCAT	Rousset	train	train	train	train	train	train	train	train	test	train	train	train	train	train	train	test	train	train	train	train
361	b1876	argS	AATTTCTGCTTTACGGAACA	Rousset	train	train	train	train	train	train	test	train	train	train	train	test	train	train	train	train	train	train	train	train
362	b3967	murI	ACAAAAGGCAATATTCGCAT	Rousset	test	train	train	train	train	train	train	train	train	train
363	b3637	rpmB	TGCCAGTAACTTGGCAGACT	Rousset	train	train	train	test	train	train	train	train	train	train	test	train	train	train	train	train	train	train	train	train
364	b3559	glyS	CAGACGCTCAGCCTGGTCAA	Rousset	train	train	train	test	train	train	train	train	train	train	train	train	train	test	train	train	train	train	train	train
365	b3648	gmk	TCCAGTTCAATTTTGGACGG	Rousset	train	test	train	train	train	train	train	train	train	train	train	train	train	train	train	test	train	train	train	train
366	b3189	murA	CGGTTCTTCCGCCAGTAGTG	Rousset	train	train	train	train	test	train	train	train	train	train	train	train	train	train	train	test	train	train	train	train
367	b2696	csrA	AGATTAGTAACTGGACTGCT	Rousset	train	train	train	train	train	train	train	train	test	train
368	b0091	murC	CAGTCATGTTGTTCTTCCTC	Rousset	train	train	train	train	train	test	train	train	train	train	train	test	train	train	train	train	train	train	train	train
369	b3702	dnaA	TGCCGCCATAAAGGAACAAC	Rousset	test	train	train	train	train	train	train	train	train	train	train	train	train	train	train	train	test	train	train	train
376	b2412	zipA	TCATGCTCCTGAGCGTTAGC	Rousset	train	train	train	train	train	train	train	test	train	train	train	train	train	train	train	test	train	train	train	train
377	b3066	dnaG	AAACATATGGTTGAGTGAGT	Rousset	test	train	train	train	train	train	train	train	train	train	train	train	train	train	train	train	train	test	train	train
378	b4052	dnaB	GAGCAAAATACCCATGGTGC	Rousset	train	train	train	train	train	train	train	train	test	train	train	train	train	train	train	train	train	test	train	train
380	b2697	alaS	TTTATCGCCAACCTGACCGC	Rousset	train	test	train	train	train	train	train	train	train	train	test	train	train	train	train	train	train	train	train	train
382	b0470	dnaX	ACCGCTGGCAATCGCCTGGT	Rousset	train	test	train	train	train	train	train	train	train	train	train	train	train	train	train	test	train	train	train	train
383	b1118	lolE	GAAAACATCCGTCATTTTAA	Rousset	train	test	train	train	train	train	train	train	train	train	train	train	train	train	train	test	train	train	train	train
384	b2511	der	TACGGTCACGAGTCAGACCC	Rousset	train	train	train	train	test	train	train	train	train	train	train	train	train	train	train	train	test	train	train	train
385	b2779	eno	ACCGATGATTTTTACGATTT	Rousset	train	train	train	train	train	train	test	train	train	train	train	train	test	train	train	train	train	train	train	train
387	b3321	rpsJ	CAGAGCATCAACGGTTTTCT	Rousset	train	test	train	train	train	train	train	train	train	train
388	b3256	accC	CCGATGTAGCGACGCAGTTC	Rousset	train	train	train	train	test	train	train	train	train	train	train	train	train	train	train	train	train	train	test	train
390	b3256	accC	CTTCGACCACTTTCTGGTGG	Rousset	train	train	train	train	test	train	train	train	train	train	train	train	train	train	train	train	train	train	test	train
391	b0026	ileS	CCGCCACCTTGCCGACATCC	Rousset	train	test	train	train	train	train	train	train	train	train	train	train	train	test	train	train	train	train	train	train
392	b3307	rpsN	CATGCGGACGACCTGTTTGA	Rousset	train	train	train	train	train	train	test	train	train	train
393	b2412	zipA	TTCGTTTTAATGGCCGATCG	Rousset	train	train	test	train	train	train	train	train	train	train	train	train	train	train	train	test	train	train	train	train
394	b3966	btuB	ATAATCTTTGTCGAACAGGT	Rousset	train	test	train	train	train	train	train	train	train	train	train	train	train	train	test	train	train	train	train	train
395	b2323	fabB	GGCGAGGCAGGCAGAAACGC	Rousset	train	test	train	train	train	train	train	train	train	train	train	train	train	train	train	train	train	test	train	train
396	b3300	secY	ATTGCATCACGCATGAACTC	Rousset	train	train	train	train	train	train	train	test	train	train
397	b2188	yejM	TCGGATTGGGTGCGTACGCT	Rousset	test	train	train	train	train	train	train	train	train	train	train	train	train	train	train	train	train	test	train	train
399	b3633	waaA	CATGACGGCCATAGAAACTA	Rousset	train	train	train	test	train	train	train	train	train	train	test	train	train	train	train	train	train	train	train	train
401	b3988	rpoC	GTGCGCACATACACCAAAGT	Rousset	train	train	train	train	train	train	train	train	test	train	train	train	test	train	train	train	train	train	train	train
403	b3303	rpsE	GTTGCACGAACCACGTTGAT	Rousset	train	test	train	train	train	train	train	train	train	train	train	train	train	train	train	train	train	test	train	train
404	b0091	murC	ATCACCGCACGACCGTAAAA	Rousset	train	test	train	train	train	train	train	train	train	train	train	test	train	train	train	train	train	train	train	train
405	b1117	lolD	GTTACGCGCATCGAGGTTAC	Rousset	train	train	train	test	train	train	train	train	train	train
406	b0680	glnS	TTTACCTTCTTCAAAACCAC	Rousset	test	train	train	train	train	train	train	train	train	train	train	train	train	train	train	train	train	test	train	train
407	b0470	dnaX	GCACACGCCGCACGGCGTCG	Rousset	train	train	train	train	test	train	train	train	train	train	train	train	train	train	train	test	train	train	train	train
408	b0642	leuS	ACCCATAAAGGTGTCCGGGC	Rousset	train	train	train	train	train	train	train	train	test	train	train	train	train	test	train	train	train	train	train	train
412	b1719	thrS	ACGGTGGCAGCTACCAAACT	Rousset	train	train	train	train	train	train	train	test	train	train	train	train	train	train	train	test	train	train	train	train
413	b3384	trpS	GATTTCGGAATAAACGGCTC	Rousset	train	train	train	train	train	train	test	train	train	train	train	train	train	train	train	train	train	test	train	train
414	b3018	plsC	ACGGCCAAACATATGCCCAA	Rousset	train	train	train	train	train	train	train	test	train	train	train	train	train	train	train	train	train	test	train	train
415	b1866	aspS	GCAGCTGTTTGAACAACTGC	Rousset	train	train	train	train	train	train	train	train	train	test	train	train	train	test	train	train	train	train	train	train
416	b1118	lolE	TACCATCGCCAGATACATAA	Rousset	train	train	train	train	train	test	train	train	train	train	train	train	train	train	train	test	train	train	train	train
417	b3988	rpoC	TTTTACCGGCCCAAAGATAC	Rousset	test	train	train	train	train	train	train	train	train	train	train	train	test	train	train	train	train	train	train	train
418	b3185	rpmA	CACCGAAACGCTTAACGCCC	Rousset	train	train	test	train	train	train	train	train	train	train
419	b1356	racR	CATCAGAGGCTGCTTGATAA	Rousset	test	train	train	train	train	train	train	train	train	train
423	b3559	glyS	CAGAATTTCCGGATACTGAT	Rousset	train	train	train	train	test	train	train	train	train	train	train	train	train	test	train	train	train	train	train	train
424	b3702	dnaA	CATGTCCTGAACAAAGCGCT	Rousset	train	train	train	train	test	train	train	train	train	train	train	train	train	train	train	train	test	train	train	train
425	b3168	infB	CGTCGTCGGCAGCAACAACC	Rousset	train	train	train	train	test	train	train	train	train	train	train	train	train	train	train	train	test	train	train	train
428	b2926	pgk	CGGTGCAGTTTCAGAGAACT	Rousset	train	train	train	train	train	train	train	train	test	train	train	train	train	test	train	train	train	train	train	train
429	b0093	ftsQ	TGTTGCTGAGTAGATTCCTC	Rousset	test	train	train	train	train	train	train	train	train	train
430	b1274	topA	CGTCTTGGTGGAGGTAGAGT	Rousset	train	train	train	test	train	train	train	train	train	train	train	train	train	train	train	test	train	train	train	train
433	b3985	rplJ	CGTAGGTCGGCAGAGTTGCC	Rousset	train	test	train	train	train	train	train	train	train	train
434	b0026	ileS	CACTGTCTGCCAGGCCAAAC	Rousset	train	train	train	train	test	train	train	train	train	train	train	train	train	test	train	train	train	train	train	train
435	b2585	pssA	ACTGGATAATATTGCGCACA	Rousset	train	train	train	train	train	train	test	train	train	train	train	train	train	train	train	train	test	train	train	train
437	b3398	igaA	CCAAACAATCCCCAACGACG	Rousset	train	train	test	train	train	train	train	train	train	train	train	train	train	train	train	train	test	train	train	train
438	b2697	alaS	TACATAACCACGGTTTTCAT	Rousset	train	train	train	train	train	train	train	train	test	train	test	train	train	train	train	train	train	train	train	train
439	b3067	rpoD	ACCAGGTAGTCAAACTGCTT	Rousset	train	train	train	train	train	train	train	train	test	train	train	train	train	train	train	train	test	train	train	train
440	b2188	yejM	AGAAATCTGACAACAATGCC	Rousset	train	train	train	train	train	test	train	train	train	train	train	train	train	train	train	train	train	test	train	train
443	b0930	asnS	GCCGTTCAACTGGCCAGATA	Rousset	train	train	train	train	train	train	test	train	train	train	train	train	train	train	test	train	train	train	train	train
444	b4041	plsB	GAATAGACTTGCTTTTTACC	Rousset	train	train	train	train	train	test	train	train	train	train	train	train	train	train	train	train	train	train	train	test
445	b4258	valS	GCGTTCACGCTCCCAGTCGA	Rousset	test	train	train	train	train	train	train	train	train	train	train	train	train	train	train	train	test	train	train	train
446	b0091	murC	GTACCGCTTTTACCATTCAC	Rousset	train	train	train	train	test	train	train	train	train	train	train	test	train	train	train	train	train	train	train	train
448	b3189	murA	GTACCGGTTTCGATACGATC	Rousset	train	train	train	train	train	train	test	train	train	train	train	train	train	train	train	test	train	train	train	train
450	b3066	dnaG	CTTCATAAAGACCGTAAAGC	Rousset	train	train	train	train	test	train	train	train	train	train	train	train	train	train	train	train	train	test	train	train
451	b2114	metG	AAGTCATCAGCACGCGGAAC	Rousset	train	train	train	test	train	train	train	train	train	train	test	train	train	train	train	train	train	train	train	train
455	b0026	ileS	CCGCTTTGGCGGTGTACTGA	Rousset	train	train	train	train	train	train	train	train	test	train	train	train	train	test	train	train	train	train	train	train
459	b3648	gmk	AAGCGTCATGACGCTGCTTT	Rousset	train	train	train	train	train	train	train	train	test	train	train	train	train	train	train	test	train	train	train	train
460	b3183	obgE	GCAGCGCCTTCAATCAGTCC	Rousset	test	train	train	train	train	train	train	train	train	train
463	b0680	glnS	CCAACGGTGCGGTTAAATAC	Rousset	train	train	train	train	train	train	train	test	train	train	train	train	train	train	train	train	train	test	train	train
465	b4361	dnaC	CAGCATCCCGGTTGGGCGTT	Rousset	train	train	train	train	train	train	train	test	train	train
468	b1116	lolC	CACCCCGAGGGTAATGCCGA	Rousset	train	train	train	train	train	train	test	train	train	train	train	train	test	train	train	train	train	train	train	train
469	b2231	gyrA	CAGGTTGTGCGGCGGGATGT	Rousset	train	train	train	train	train	train	train	test	train	train	train	train	train	train	train	train	train	test	train	train
470	b0930	asnS	CACAATGACCGAGCAGCCGG	Rousset	train	train	train	train	train	train	train	train	test	train	train	train	train	train	test	train	train	train	train	train
471	b3988	rpoC	CCACCATCCAGCGGAACCAG	Rousset	test	train	train	train	train	train	train	train	train	train	train	train	test	train	train	train	train	train	train	train
472	b0177	bamA	TCCAGGAATGGTCACTTTAC	Rousset	train	train	train	test	train	train	train	train	train	train	train	train	train	train	train	test	train	train	train	train
473	b3178	ftsH	CGGAGAAACCAGGAGTACCA	Rousset	train	test	train	train	train	train	train	train	train	train	train	train	train	train	train	train	test	train	train	train
474	b4258	valS	CGAGATACCAGTCACAGAAC	Rousset	train	train	train	test	train	train	train	train	train	train	train	train	train	train	train	train	test	train	train	train
476	b3705	yidC	CGTAATCAACGGTCAGATCC	Rousset	train	train	train	test	train	train	train	train	train	train	train	train	train	test	train	train	train	train	train	train
478	b3384	trpS	TGCACATCGTAGCGAACTAC	Rousset	train	train	train	train	train	train	train	test	train	train	train	train	train	train	train	train	train	test	train	train
480	b3066	dnaG	ATAGTGCTCTAAAAGTTGCC	Rousset	train	train	train	train	train	train	train	train	train	test	train	train	train	train	train	train	train	test	train	train
482	b0026	ileS	AGGGCCATCATGCAGAATGA	Rousset	test	train	train	train	train	train	train	train	train	train	train	train	train	test	train	train	train	train	train	train
483	b0194	proS	TCATCGGCAGAATCGCCACC	Rousset	train	train	test	train	train	train	train	train	train	train	train	train	train	train	train	test	train	train	train	train
484	b3340	fusA	CATGAACTTCACCGATTTTA	Rousset	train	train	train	train	test	train	train	train	train	train	train	train	train	train	test	train	train	train	train	train
486	b1714	pheS	GTGTCGTGGTCAGCGCGCGC	Rousset	train	train	train	train	train	test	train	train	train	train	test	train	train	train	train	train	train	train	train	train
487	b0642	leuS	ACAGCGTGAAGCAGATGTGC	Rousset	train	test	train	train	train	train	train	train	train	train	train	train	train	test	train	train	train	train	train	train
488	b0420	dxs	GTCATGCAGCACCTGATCAT	Rousset	train	train	train	train	train	test	train	train	train	train	train	train	train	train	train	train	test	train	train	train
489	b1118	lolE	ACCGCCTCGATTTCACCATG	Rousset	train	train	train	train	train	train	train	train	test	train	train	train	train	train	train	test	train	train	train	train
491	b0048	folA	TAAGGTGTTGCGTTTAAACC	Rousset	test	train	train	train	train	train	train	train	train	train	train	train	train	test	train	train	train	train	train	train
492	b0084	ftsI	GGCGTGCCGCTCAGATTGTT	Rousset	train	train	train	train	test	train	train	train	train	train	train	train	train	train	train	train	train	test	train	train
493	b2607	trmD	TCCATCCCTTCTAACACCTC	Rousset	train	train	train	train	train	test	train	train	train	train	train	train	train	test	train	train	train	train	train	train
494	b0911	rpsA	GTGACGTTTAGCTTTCTCAC	Rousset	train	train	train	train	test	train	train	train	train	train	train	test	train	train	train	train	train	train	train	train
495	b0054	lptD	ACCAGAGGACGGTCATAGCT	Rousset	test	train	train	train	train	train	train	train	train	train	train	train	train	train	train	train	train	test	train	train
498	b1093	fabG	GCATTACCGCTTTTGACAGA	Rousset	train	train	train	train	train	train	train	train	test	train
500	b0091	murC	CGCCCTGGTAGGTATCCATG	Rousset	test	train	train	train	train	train	train	train	train	train	train	test	train	train	train	train	train	train	train	train
501	b3982	nusG	CGAACGGACCATCATTAACA	Rousset	train	train	test	train	train	train	train	train	train	train	train	train	train	train	train	train	train	train	test	train
502	b0914	msbA	CCTTTTCAATGGTAGACAAG	Rousset	train	train	train	train	test	train	train	train	train	train
503	b2514	hisS	TCCCTTCAGGGCGCAGAGTC	Rousset	train	train	train	test	train	train	train	train	train	train	train	train	test	train	train	train	train	train	train	train
504	b1093	fabG	GAACAGATTCGATAGATGCC	Rousset	train	train	test	train	train	train	train	train	train	train
505	b2234	nrdA	AATGGTTTCGTGGATGTCAG	Rousset	train	train	test	train	train	train	train	train	train	train	train	train	train	train	train	train	train	test	train	train
506	b3308	rplE	TTCGTCAGATTTCGCAGTAG	Rousset	train	train	test	train	train	train	train	train	train	train
507	b0930	asnS	CCCTGGAGTACGTCGGCTAC	Rousset	train	train	train	test	train	train	train	train	train	train	train	train	train	train	test	train	train	train	train	train
508	b3699	gyrB	GTCTCGCCGGTAACCGCCAG	Rousset	train	train	train	test	train	train	train	train	train	train	train	train	train	train	train	train	train	train	test	train
509	b2942	metK	GTTAGCGTCAAAGCCCATGT	Rousset	train	train	train	train	train	train	train	test	train	train	train	train	test	train	train	train	train	train	train	train
511	b0420	dxs	CGTCCGGTCAAAATTTTATG	Rousset	train	train	train	train	train	test	train	train	train	train	train	train	train	train	train	train	test	train	train	train
513	b0054	lptD	CGCCCGCCTGGGAGAGGTAG	Rousset	train	train	train	train	train	train	train	test	train	train	train	train	train	train	train	train	train	test	train	train
514	b1718	infC	TGGCGGCCTTCGATCTTCGT	Rousset	train	train	train	train	test	train	train	train	train	train
516	b4258	valS	TTCGTCATCACGAATCAGGC	Rousset	test	train	train	train	train	train	train	train	train	train	train	train	train	train	train	train	test	train	train	train
517	b3384	trpS	CAGCCTAACTGTGCATGTTC	Rousset	train	test	train	train	train	train	train	train	train	train	train	train	train	train	train	train	train	test	train	train
518	b1719	thrS	TGAAAATTTGTACGTGACCC	Rousset	train	test	train	train	train	train	train	train	train	train	train	train	train	train	train	test	train	train	train	train
519	b3178	ftsH	GTTATTGACCTCTTGTAGGA	Rousset	train	train	train	train	train	test	train	train	train	train	train	train	train	train	train	train	test	train	train	train
520	b1084	rne	GAATCAGGAACGGGGCCGGG	Rousset	test	train	train	train	train	train	train	train	train	train	train	train	train	train	train	train	train	train	test	train
521	b1084	rne	TGCTGGTTGCTCGGTCGGTT	Rousset	train	train	train	train	train	test	train	train	train	train	train	train	train	train	train	train	train	train	test	train
528	b1714	pheS	CTGCAGAAGGTTCGGTAAAC	Rousset	train	train	test	train	train	train	train	train	train	train	test	train	train	train	train	train	train	train	train	train
530	b1207	prs	TTTGTCGATGATTGCCATAT	Rousset	train	train	test	train	train	train	train	train	train	train	train	train	train	train	train	train	train	train	test	train
531	b0641	lptE	ACGCAGATGCCAGCCACACC	Rousset	train	train	train	train	test	train	train	train	train	train
532	b3066	dnaG	CGAGCTTGTCGTAGTTCATC	Rousset	train	train	train	train	test	train	train	train	train	train	train	train	train	train	train	train	train	test	train	train
533	b1719	thrS	TGTCCAGCGCAACATCCATG	Rousset	train	train	train	test	train	train	train	train	train	train	train	train	train	train	train	test	train	train	train	train
534	b1876	argS	CATCGCGGTAGAAACCTTCA	Rousset	train	test	train	train	train	train	train	train	train	train	train	test	train	train	train	train	train	train	train	train
536	b3315	rplV	GTCTCCAGAGTCTCAGCGAT	Rousset	train	train	train	train	train	train	train	test	train	train
538	b3701	dnaN	AACAGCAGATTACCGAGAAT	Rousset	train	train	train	train	train	train	train	train	test	train
539	b1637	tyrS	TCTGATGCAGACGACGGGTC	Rousset	train	train	train	train	train	train	test	train	train	train
540	b3303	rpsE	TTCAACGGATTTACCACGCT	Rousset	train	train	train	train	train	train	train	test	train	train	train	train	train	train	train	train	train	test	train	train
541	b3974	coaA	TTCATTAATACCTTTGAGAC	Rousset	train	train	train	train	train	train	train	train	train	test	train	train	train	train	train	train	test	train	train	train
542	b3305	rplF	CCGTCTGCGTAACCATCACG	Rousset	train	train	train	train	train	train	test	train	train	train
543	b0680	glnS	GCATTTTTTCGAACAGCGCC	Rousset	train	train	train	train	train	train	train	test	train	train	train	train	train	train	train	train	train	test	train	train
544	b2231	gyrA	AATCGCCTGAGCTTGCTGTT	Rousset	train	train	train	train	train	train	test	train	train	train	train	train	train	train	train	train	train	test	train	train
545	b0526	cysS	GATGATTTTGTCGTCGATAT	Rousset	train	test	train	train	train	train	train	train	train	train	train	train	train	train	train	train	test	train	train	train
546	b3309	rplX	CGATGCCACCCGGTTGGTTC	Rousset	train	train	train	train	train	train	train	train	test	train
547	b3178	ftsH	TGCTCTGACATGGTGTTACC	Rousset	test	train	train	train	train	train	train	train	train	train	train	train	train	train	train	train	test	train	train	train
549	b3637	rpmB	ACCTTTAGCAGATACGCGCA	Rousset	train	train	train	train	train	train	train	test	train	train	test	train	train	train	train	train	train	train	train	train
551	b1713	pheT	GTTCTACACCGTCAACTTCC	Rousset	train	test	train	train	train	train	train	train	train	train	test	train	train	train	train	train	train	train	train	train
553	b0091	murC	TGCGCGCGCCGCTTTAATGG	Rousset	train	train	train	train	train	train	test	train	train	train	train	test	train	train	train	train	train	train	train	train
554	b3560	glyQ	CCAGCTCTTTCAGAGAACCG	Rousset	train	train	train	train	train	train	test	train	train	train	test	train	train	train	train	train	train	train	train	train
555	b3835	ubiB	AGCTTACGAAGATGTTGCCA	Rousset	train	train	train	train	train	train	train	train	train	test	train	train	train	test	train	train	train	train	train	train
556	b0911	rpsA	ATCGCCAACGTTAACAACTT	Rousset	train	train	train	train	train	test	train	train	train	train	train	test	train	train	train	train	train	train	train	train
557	b0088	murD	AAAGTCCACGCAGGAAAGCC	Rousset	train	train	train	train	train	test	train	train	train	train	train	test	train	train	train	train	train	train	train	train
559	b3648	gmk	GGTCGCCAGTACTTGCTCAA	Rousset	train	train	train	test	train	train	train	train	train	train	train	train	train	train	train	test	train	train	train	train
560	b3342	rpsL	CGGTGTGGTAACGAACACCC	Rousset	train	train	train	test	train	train	train	train	train	train
561	b0088	murD	CATCGCCTGTTCCATAGTTT	Rousset	train	train	train	train	train	train	train	train	train	test	train	test	train	train	train	train	train	train	train	train
562	b1714	pheS	TCTGCAGAAGGTTCGGTAAA	Rousset	train	train	train	train	train	train	test	train	train	train	test	train	train	train	train	train	train	train	train	train
565	b2231	gyrA	TACGACGGGTCACCACTTCA	Rousset	train	train	train	train	train	test	train	train	train	train	train	train	train	train	train	train	train	test	train	train
569	b3398	igaA	GTCCCTGACGCACTACATGG	Rousset	train	train	train	train	train	train	test	train	train	train	train	train	train	train	train	train	test	train	train	train
570	b2607	trmD	GCAGGCCATTTTTAACTGCC	Rousset	train	train	train	train	train	train	test	train	train	train	train	train	train	test	train	train	train	train	train	train
571	b0026	ileS	TGCCTGGAAAGCAACGTCGA	Rousset	train	test	train	train	train	train	train	train	train	train	train	train	train	test	train	train	train	train	train	train
573	b1207	prs	TCAGCAGCTTAGCGATAGCG	Rousset	train	train	train	train	test	train	train	train	train	train	train	train	train	train	train	train	train	train	test	train
574	b0048	folA	GCGTTTAAACCAGGCGAGAT	Rousset	train	test	train	train	train	train	train	train	train	train	train	train	train	test	train	train	train	train	train	train
575	b0097	secM	AGGTTTATTGTTGTTAGGTG	Rousset	train	train	train	train	train	train	test	train	train	train
577	b0177	bamA	CCCTTCAGCACCGTATACGG	Rousset	train	train	train	train	train	train	train	train	test	train	train	train	train	train	train	test	train	train	train	train
579	b0096	lpxC	AGCAGCATTGAGGTGCTCTA	Rousset	train	train	train	train	train	train	test	train	train	train	train	train	train	train	train	train	train	test	train	train
581	b0924	mukB	TACGGAAATGCAGCAGGGTC	Rousset	train	train	train	train	train	train	train	train	train	test	train	train	test	train	train	train	train	train	train	train
582	b3560	glyQ	TTCAGAATACGCTCGTAGGC	Rousset	train	train	train	train	train	train	train	train	test	train	test	train	train	train	train	train	train	train	train	train
584	b1719	thrS	AAAAACCGTTGTCAATAACC	Rousset	train	train	train	train	train	train	train	train	train	test	train	train	train	train	train	test	train	train	train	train
585	b2942	metK	GAATCAGACCGTATGGGCGC	Rousset	train	test	train	train	train	train	train	train	train	train	train	train	test	train	train	train	train	train	train	train
589	b3835	ubiB	CGATATATTTCGGGTTTTCC	Rousset	train	train	train	train	train	train	train	train	train	test	train	train	train	test	train	train	train	train	train	train
590	b3967	murI	GCGTAATGCAGGAAGTGAAA	Rousset	train	test	train	train	train	train	train	train	train	train
591	b4162	orn	GTAAAACCATCCAGAATTTC	Rousset	train	train	train	train	train	train	train	train	test	train
592	b1288	fabI	TACCGGAGGCCGCCAGAGTA	Rousset	train	train	train	train	train	train	train	test	train	train
595	b0657	lnt	CCGGTTGTGGGGTAAACCAC	Rousset	train	train	train	train	train	test	train	train	train	train	train	train	train	train	train	train	train	train	test	train
596	b3317	rplB	GCCATTGTTGTTACGACCAC	Rousset	train	test	train	train	train	train	train	train	train	train	train	train	train	train	train	test	train	train	train	train
597	b2696	csrA	TGACCTCATCCCCAATCATG	Rousset	train	train	train	train	train	train	train	train	train	test
598	b3200	lptA	GTTTACCGTTGTCCTGCATC	Rousset	train	train	train	train	train	train	test	train	train	train	train	train	train	train	train	train	test	train	train	train
600	b0025	ribF	ATTACATAACAGGCTTAAGC	Rousset	train	train	train	train	test	train	train	train	train	train	train	train	train	train	train	test	train	train	train	train
601	b2585	pssA	GCAAATGCGCTGCTTCGCGC	Rousset	train	train	train	train	train	train	train	train	train	test	train	train	train	train	train	train	test	train	train	train
604	b1210	hemA	GACTTCATCTGCCAGAATTT	Rousset	train	train	test	train	train	train	train	train	train	train	train	train	train	train	train	test	train	train	train	train
605	b1876	argS	CGCAGAGTAGTCAACCACAA	Rousset	train	train	train	test	train	train	train	train	train	train	train	test	train	train	train	train	train	train	train	train
606	b3639	dfp	GATAGCAAAACCCATCTTGC	Rousset	train	train	train	test	train	train	train	train	train	train	train	train	train	train	test	train	train	train	train	train
608	b0089	ftsW	AAACCAGATGCCAATAGAAC	Rousset	train	train	train	train	train	train	train	train	train	test
610	b3178	ftsH	GGATCTTACCGCCGAGTTTC	Rousset	train	train	train	train	train	train	train	train	train	test	train	train	train	train	train	train	test	train	train	train
612	b0098	secA	CCGCTTCAGTCATGTAGACC	Rousset	train	train	train	train	test	train	train	train	train	train	train	train	train	test	train	train	train	train	train	train
613	b3185	rpmA	CTGATAAATTTACGGTTTTT	Rousset	train	train	train	train	test	train	train	train	train	train
616	b1876	argS	CGCACAGGCGATATCAGTGG	Rousset	train	train	train	train	train	train	test	train	train	train	train	test	train	train	train	train	train	train	train	train
617	b0086	murF	TGTTGACCAGCGCAGCTTCC	Rousset	train	train	train	train	test	train	train	train	train	train	train	train	train	train	train	train	train	train	train	test
618	b4258	valS	GTTTCGGATCCCAGTTTACC	Rousset	train	train	train	train	train	train	train	train	train	test	train	train	train	train	train	train	test	train	train	train
619	b3730	glmU	CTGAATCTGACGCTGCTCGT	Rousset	train	train	train	train	train	train	test	train	train	train	train	train	train	train	test	train	train	train	train	train
621	b3340	fusA	ACGGCCTGAGCAACGTTACT	Rousset	train	train	train	train	train	test	train	train	train	train	train	train	train	train	test	train	train	train	train	train
623	b0642	leuS	CTTGGACATTTTGCTCATGC	Rousset	train	test	train	train	train	train	train	train	train	train	train	train	train	test	train	train	train	train	train	train
624	b0181	lpxA	CCTTCGATATTGACACCGAA	Rousset	test	train	train	train	train	train	train	train	train	train	train	train	train	train	train	train	train	train	test	train
626	b0182	lpxB	ATTTCGCCAGCATACACTCC	Rousset	train	train	train	train	train	test	train	train	train	train	test	train	train	train	train	train	train	train	train	train
627	b3341	rpsG	TCAATTTAAGTAGCCCAAAG	Rousset	test	train	train	train	train	train	train	train	train	train	train	train	test	train	train	train	train	train	train	train
629	b0085	murE	GCGGCGGCCCACTTCATCGT	Rousset	train	train	train	train	train	train	train	train	train	test	train	test	train	train	train	train	train	train	train	train
631	b0474	adk	CTGCCTGCGGAATGGTACGC	Rousset	train	train	train	train	test	train	train	train	train	train
632	b3303	rpsE	ATACCGGTACCTTCGGAAGC	Rousset	train	train	train	train	train	train	test	train	train	train	train	train	train	train	train	train	train	test	train	train
633	b3178	ftsH	GAACCGGAGATAGTAAAGAA	Rousset	train	train	test	train	train	train	train	train	train	train	train	train	train	train	train	train	test	train	train	train
634	b2926	pgk	CGCGAACATCAGACGGAACC	Rousset	train	train	train	test	train	train	train	train	train	train	train	train	train	test	train	train	train	train	train	train
636	b0642	leuS	CATTTCAGCTTCGGCAACTT	Rousset	train	train	train	train	train	train	test	train	train	train	train	train	train	test	train	train	train	train	train	train
638	b1713	pheT	TTTACCGGTCAGGTCGAGAA	Rousset	train	train	train	train	train	test	train	train	train	train	test	train	train	train	train	train	train	train	train	train
639	b2891	prfB	CAAGGACATAAGAACGAATC	Rousset	train	test	train	train	train	train	train	train	train	train	test	train	train	train	train	train	train	train	train	train
640	b3699	gyrB	CATGTAGGCGTTCAGGGTAC	Rousset	train	train	train	train	train	test	train	train	train	train	train	train	train	train	train	train	train	train	test	train
642	b3341	rpsG	CATCAGAAAGTTCGTTCGCC	Rousset	train	train	train	train	train	train	test	train	train	train	train	train	test	train	train	train	train	train	train	train
643	b3835	ubiB	AACTCTTCAACGTTGGTATC	Rousset	train	train	train	test	train	train	train	train	train	train	train	train	train	test	train	train	train	train	train	train
644	b0179	lpxD	ACTGGGTGCAATGTTCTGCG	Rousset	train	train	train	train	train	train	train	test	train	train
646	b3304	rplR	ACCAGAACTTCAGAACCGTT	Rousset	train	train	train	test	train	train	train	train	train	train
647	b2400	gltX	GGTCTTACCAATTGCGTGAA	Rousset	train	train	train	train	train	train	train	train	train	test	train	train	train	train	train	test	train	train	train	train
648	b0087	mraY	GGTGATGAATCGGTGCCATG	Rousset	train	train	train	train	train	train	train	test	train	train
652	b0085	murE	CAGAGGGTTCATGGTAAAAG	Rousset	train	train	train	train	train	train	train	test	train	train	train	test	train	train	train	train	train	train	train	train
653	b2234	nrdA	ATCTGCGAAGAAGTCTCGGA	Rousset	train	train	train	test	train	train	train	train	train	train	train	train	train	train	train	train	train	test	train	train
654	b2891	prfB	GGTGCGCAGATCTTTAATGC	Rousset	test	train	train	train	train	train	train	train	train	train	test	train	train	train	train	train	train	train	train	train
655	b2697	alaS	ATGGGGTACCAGGGAGCTGC	Rousset	train	train	test	train	train	train	train	train	train	train	test	train	train	train	train	train	train	train	train	train
659	b3067	rpoD	GTCATCGTCCAGATCTTCCT	Rousset	train	train	train	train	train	test	train	train	train	train	train	train	train	train	train	train	test	train	train	train
660	b2891	prfB	CTGGCACTGGGTCACGATCC	Rousset	train	train	train	test	train	train	train	train	train	train	test	train	train	train	train	train	train	train	train	train
661	b3169	nusA	GCTTCGAAAATCTTCTCGCG	Rousset	train	train	train	train	train	train	train	train	train	test	train	test	train	train	train	train	train	train	train	train
663	b0086	murF	GCAGGTCGATGTCCAGCGGA	Rousset	train	train	train	train	train	train	train	train	train	test	train	train	train	train	train	train	train	train	train	test
664	b0470	dnaX	CCAGCATCGCACTGACCGCC	Rousset	train	train	test	train	train	train	train	train	train	train	train	train	train	train	train	test	train	train	train	train
665	b0914	msbA	GGATTCGGTATCCAGAGCCG	Rousset	train	train	train	train	train	train	train	test	train	train
666	b2828	lgt	TAAAGCTGTGATGGGTGGCG	Rousset	train	test	train	train	train	train	train	train	train	train	train	train	train	train	train	train	test	train	train	train
668	b0893	serS	CCGGCTTCAGAACGGAAGCA	Rousset	train	train	train	train	train	train	train	train	test	train	train	train	train	train	train	train	train	train	test	train
670	b3066	dnaG	TGATGGCGCTCGATCTGGCT	Rousset	train	train	train	train	train	train	train	test	train	train	train	train	train	train	train	train	train	test	train	train
671	b3178	ftsH	ATAACGGTTACTATCTTTCT	Rousset	train	train	train	train	train	test	train	train	train	train	train	train	train	train	train	train	test	train	train	train
672	b0954	fabA	CCAGGCCCATAATCAGACGA	Rousset	test	train	train	train	train	train	train	train	train	train
674	b3168	infB	CACGACGCAGGATAACTTTA	Rousset	train	train	train	train	test	train	train	train	train	train	train	train	train	train	train	train	test	train	train	train
675	b3398	igaA	ATTCACGCCATCGAGCTTCC	Rousset	train	train	train	train	train	train	train	train	train	test	train	train	train	train	train	train	test	train	train	train
677	b3066	dnaG	TCTTTTCGTACTAGCGTGTC	Rousset	train	train	train	train	test	train	train	train	train	train	train	train	train	train	train	train	train	test	train	train
678	b0026	ileS	CACGTCAACAACAGAAGAGT	Rousset	train	train	train	train	train	train	train	test	train	train	train	train	train	test	train	train	train	train	train	train
679	b0915	lpxK	TTACGATGATCTGCACATCA	Rousset	train	test	train	train	train	train	train	train	train	train	train	train	train	train	train	train	train	test	train	train
681	b3317	rplB	TTTTCCAGCAACGGAGCAAA	Rousset	test	train	train	train	train	train	train	train	train	train	train	train	train	train	train	test	train	train	train	train
682	b0093	ftsQ	TGCTTGCTGGTGCGTTCTGG	Rousset	train	train	train	train	train	train	train	train	train	test
683	b0026	ileS	ACGGATACGACGATAGCTAT	Rousset	test	train	train	train	train	train	train	train	train	train	train	train	train	test	train	train	train	train	train	train
689	b3983	rplK	GTCCTCCACTACCAGGCCCA	Rousset	train	train	train	train	train	train	test	train	train	train
690	b1807	tsaB	GTTTTCATCACGCTGATATT	Rousset	train	train	train	train	train	train	train	test	train	train	train	test	train	train	train	train	train	train	train	train
691	b0048	folA	AGATCGGCAGGCAGGTTCCA	Rousset	train	train	train	train	train	train	train	train	test	train	train	train	train	test	train	train	train	train	train	train
692	b1116	lolC	CAATAAATAGAGCGACAGGT	Rousset	train	train	test	train	train	train	train	train	train	train	train	train	test	train	train	train	train	train	train	train
695	b1719	thrS	CATTTACGTCCATGCTTCCC	Rousset	train	test	train	train	train	train	train	train	train	train	train	train	train	train	train	test	train	train	train	train
696	b0184	dnaE	CCCCGGTCGGGAACTGCGGC	Rousset	train	train	train	train	train	test	train	train	train	train	train	train	train	train	train	test	train	train	train	train
697	b3201	lptB	TTAATGTCGATAACCGAGAT	Rousset	train	train	train	train	train	train	train	train	train	test
699	b2114	metG	GATTATTTCACCTGATGACC	Rousset	train	train	train	test	train	train	train	train	train	train	test	train	train	train	train	train	train	train	train	train
700	b3189	murA	GCGCCCATACGGCTCAGCTC	Rousset	train	train	train	train	train	train	train	train	test	train	train	train	train	train	train	test	train	train	train	train
701	b1092	fabD	ACATCAACGTTATTCACAAC	Rousset	train	train	train	train	train	train	test	train	train	train
703	b0918	kdsB	GAACCACTTTCACCGCATTC	Rousset	train	train	train	train	train	train	train	test	train	train
705	b4052	dnaB	AGCACATCGGCGATGTTCTT	Rousset	train	train	train	train	test	train	train	train	train	train	train	train	train	train	train	train	train	test	train	train
708	b2188	yejM	TAAATAAGAATGCGGCCAGC	Rousset	train	train	train	test	train	train	train	train	train	train	train	train	train	train	train	train	train	test	train	train
710	b0918	kdsB	TACCCACCTGACGCTGAGCG	Rousset	train	train	train	train	train	train	test	train	train	train
711	b3294	rplQ	CGGCGCAGCTCTTTCGCTTT	Rousset	train	train	train	train	train	test	train	train	train	train
714	b2697	alaS	CCGGAGGGCCCCCCCAAATG	Rousset	train	train	train	train	train	test	train	train	train	train	test	train	train	train	train	train	train	train	train	train
717	b3189	murA	TGACCAAAGCGCGCTACCAG	Rousset	train	test	train	train	train	train	train	train	train	train	train	train	train	train	train	test	train	train	train	train
718	b3199	lptC	CATTGTTGTTGACGACCACC	Rousset	train	train	test	train	train	train	train	train	train	train
719	b3985	rplJ	CTTCTTTCATGGTTGCCATC	Rousset	test	train	train	train	train	train	train	train	train	train
720	b2615	nadK	TCAGGAAACCCAGGTTGCCA	Rousset	test	train	train	train	train	train	train	train	train	train	train	train	train	test	train	train	train	train	train	train
721	b0526	cysS	CAATTACTTACGACGCCAGG	Rousset	train	train	train	train	test	train	train	train	train	train	train	train	train	train	train	train	test	train	train	train
722	b4041	plsB	TAGATCGGAATCAGCGTAAT	Rousset	train	train	test	train	train	train	train	train	train	train	train	train	train	train	train	train	train	train	train	test
724	b1719	thrS	ATTAACGCGCCCTGCGATAC	Rousset	train	train	train	train	test	train	train	train	train	train	train	train	train	train	train	test	train	train	train	train
726	b2697	alaS	CCGTCTTCTTCCGGGCTTCC	Rousset	train	test	train	train	train	train	train	train	train	train	test	train	train	train	train	train	train	train	train	train
728	b3169	nusA	AGTTGCGCGCCACGCGCTTC	Rousset	train	train	train	train	train	train	train	train	test	train	train	test	train	train	train	train	train	train	train	train
730	b3987	rpoB	ATCGTACAGGCGGATCTGAC	Rousset	train	train	train	train	train	train	train	test	train	train	train	train	test	train	train	train	train	train	train	train
733	b2234	nrdA	GTAGTTCGAGAACAAGCACG	Rousset	train	train	train	train	train	train	train	test	train	train	train	train	train	train	train	train	train	test	train	train
737	b2607	trmD	CAGGTCTTCTAAGCCAGGTA	Rousset	train	train	test	train	train	train	train	train	train	train	train	train	train	test	train	train	train	train	train	train
738	b2114	metG	AATAAAGGTGCCGCGAGACT	Rousset	train	train	train	train	train	train	train	train	test	train	test	train	train	train	train	train	train	train	train	train
739	b4052	dnaB	GCGACGATGATCAAATCCGA	Rousset	train	train	train	train	train	train	train	test	train	train	train	train	train	train	train	train	train	test	train	train
741	b0176	rseP	GATCAGGGCGATAACATATT	Rousset	train	train	train	train	train	test	train	train	train	train	test	train	train	train	train	train	train	train	train	train
743	b3316	rpsS	AGGAAAGATCGTTGAACGAC	Rousset	train	train	train	train	train	train	train	train	test	train
745	b2188	yejM	GCCAGACGATGGGATTAAGA	Rousset	test	train	train	train	train	train	train	train	train	train	train	train	train	train	train	train	train	test	train	train
746	b0415	ribE	GTGATGGCGACGCGAGCGTC	Rousset	train	train	train	train	test	train	train	train	train	train	train	train	train	train	train	test	train	train	train	train
749	b2891	prfB	CCAGCCGTAAGCGTAATCGC	Rousset	train	train	train	train	train	test	train	train	train	train	test	train	train	train	train	train	train	train	train	train
750	b1210	hemA	TGCTAAAAGGGTCATGTCTG	Rousset	train	train	train	train	train	train	train	test	train	train	train	train	train	train	train	test	train	train	train	train
751	b0054	lptD	GGAGTTATACCAGTCAAGAT	Rousset	train	train	test	train	train	train	train	train	train	train	train	train	train	train	train	train	train	test	train	train
754	b0170	tsf	TCTTCCGGTTTGATGAATTC	Rousset	train	test	train	train	train	train	train	train	train	train
755	b3972	murB	CCGGCATTGCCATTCACTTT	Rousset	test	train	train	train	train	train	train	train	train	train
757	b0026	ileS	ATGCTGCCATTCGCATAAGG	Rousset	train	train	train	train	train	train	train	test	train	train	train	train	train	test	train	train	train	train	train	train
758	b0642	leuS	AAACACCCCAGTCGCGCAGG	Rousset	train	train	train	train	train	train	test	train	train	train	train	train	train	test	train	train	train	train	train	train
760	b3650	spoT	TAATGTGGTGGATACCTAAA	Rousset	train	train	train	train	train	train	train	test	train	train	train	train	train	train	train	train	train	train	train	test
761	b0096	lpxC	CATCGCATAGCGCTGGTTGC	Rousset	train	train	train	train	train	train	train	test	train	train	train	train	train	train	train	train	train	test	train	train
762	b2114	metG	GCTCCAGCATATGGCCGAGG	Rousset	test	train	train	train	train	train	train	train	train	train	test	train	train	train	train	train	train	train	train	train
764	b0657	lnt	CCACGGCTGAACGACGACAT	Rousset	train	train	train	train	train	test	train	train	train	train	train	train	train	train	train	train	train	train	test	train
765	b3705	yidC	AGAACATCGTTACGCCCATC	Rousset	train	train	test	train	train	train	train	train	train	train	train	train	train	test	train	train	train	train	train	train
766	b3988	rpoC	ACGCGTAACCGGTACCTGCC	Rousset	train	train	train	train	test	train	train	train	train	train	train	train	test	train	train	train	train	train	train	train
767	b3633	waaA	TGGCATAACCTGCGGCCGAG	Rousset	train	train	train	train	train	train	train	train	train	test	test	train	train	train	train	train	train	train	train	train
770	b2412	zipA	ATTTCTGCGGAGTCATCATA	Rousset	test	train	train	train	train	train	train	train	train	train	train	train	train	train	train	test	train	train	train	train
771	b1876	argS	CACGTAGTTACGTGCGCGCT	Rousset	train	test	train	train	train	train	train	train	train	train	train	test	train	train	train	train	train	train	train	train
772	b0635	mrdA	AAAGCGAGCTACTTGTACTT	Rousset	train	train	train	train	train	train	test	train	train	train	train	train	train	train	train	train	train	train	train	test
773	b3256	accC	CCGGTGATCATTTCTGTAAC	Rousset	train	train	train	train	train	train	train	test	train	train	train	train	train	train	train	train	train	train	test	train
774	b3067	rpoD	GATCGCCTGACGGATCCACC	Rousset	train	test	train	train	train	train	train	train	train	train	train	train	train	train	train	train	test	train	train	train
775	b2615	nadK	AATAACTTTAATATCGTAAC	Rousset	train	train	train	train	train	train	train	test	train	train	train	train	train	test	train	train	train	train	train	train
776	b0470	dnaX	TCAGACTTAAGGCATCTCGC	Rousset	train	train	train	train	train	train	train	test	train	train	train	train	train	train	train	test	train	train	train	train
778	b0026	ileS	TCCATCAGTTCAAGGGTACG	Rousset	train	train	train	train	train	train	train	test	train	train	train	train	train	test	train	train	train	train	train	train
779	b2188	yejM	GAAGAGGATCAGCAAGTAGG	Rousset	train	train	train	test	train	train	train	train	train	train	train	train	train	train	train	train	train	test	train	train
780	b4262	lptG	TCACCGCCACAGATAGCGGC	Rousset	train	train	train	train	train	train	test	train	train	train	train	train	test	train	train	train	train	train	train	train
781	b0098	secA	TTTACGCTGATACACTTCGA	Rousset	train	train	train	train	test	train	train	train	train	train	train	train	train	test	train	train	train	train	train	train
782	b3314	rpsC	GCAAACCAGGTAGAGTTCCA	Rousset	train	train	train	train	train	train	train	train	test	train
783	b0930	asnS	TTATTGATGACAGCCTGTAC	Rousset	train	train	train	train	test	train	train	train	train	train	train	train	train	train	test	train	train	train	train	train
784	b4226	ppa	CCGGCAGATCTTTACCCGCA	Rousset	train	train	train	train	train	train	test	train	train	train
785	b1211	prfA	CGTCGCCGCCGGTTCCGGCT	Rousset	train	train	train	train	train	train	train	train	test	train	train	train	train	train	train	test	train	train	train	train
786	b1719	thrS	CACGATCGAGGCAGTCATAC	Rousset	train	train	train	test	train	train	train	train	train	train	train	train	train	train	train	test	train	train	train	train
787	b3384	trpS	CTGTGCATGTTCCGGCACGT	Rousset	train	train	train	train	train	train	train	test	train	train	train	train	train	train	train	train	train	test	train	train
788	b0026	ileS	GCACTTGGCGCGGAACTCGG	Rousset	train	train	train	train	train	test	train	train	train	train	train	train	train	test	train	train	train	train	train	train
790	b0054	lptD	TTGCCGTCAACTTTGAATTG	Rousset	test	train	train	train	train	train	train	train	train	train	train	train	train	train	train	train	train	test	train	train
791	b1098	tmk	CAGTTCCAGATAGCGGGCGC	Rousset	train	train	test	train	train	train	train	train	train	train
792	b0642	leuS	CTCCATAATCGCCGCAATTG	Rousset	train	train	train	train	train	train	train	train	test	train	train	train	train	test	train	train	train	train	train	train
795	b3297	rpsK	TATACGCGACGTTTTTTCGG	Rousset	train	train	train	train	train	test	train	train	train	train
796	b4052	dnaB	CGACGCTATCGAGTTGCCCC	Rousset	test	train	train	train	train	train	train	train	train	train	train	train	train	train	train	train	train	test	train	train
803	b1866	aspS	ATACCTGCACGATACCTTCG	Rousset	train	train	train	train	train	train	train	train	train	test	train	train	train	test	train	train	train	train	train	train
804	b3310	rplN	GCGACGTGCACCGGAGTTGT	Rousset	train	train	train	train	train	train	test	train	train	train
805	b0188	tilS	AACGCGTCGCGGGAAGGCAT	Rousset	test	train	train	train	train	train	train	train	train	train	train	train	train	test	train	train	train	train	train	train
806	b2412	zipA	CACGACACCGCCCACTTCAT	Rousset	train	train	test	train	train	train	train	train	train	train	train	train	train	train	train	test	train	train	train	train
807	b3560	glyQ	TGTTGCACATCGGGAAGCCG	Rousset	train	train	train	train	test	train	train	train	train	train	test	train	train	train	train	train	train	train	train	train
809	b0090	murG	GCCAACCCTGAGCCATTAGA	Rousset	train	train	train	train	train	train	train	train	train	test	train	train	train	train	train	train	train	train	train	test
810	b3189	murA	ACTTCGCCCTGGAGCTTCGT	Rousset	test	train	train	train	train	train	train	train	train	train	train	train	train	train	train	test	train	train	train	train
813	b0184	dnaE	TTGGCTCCAGTACCGGTTTC	Rousset	train	train	train	train	train	train	test	train	train	train	train	train	train	train	train	test	train	train	train	train
816	b2514	hisS	CACAGCCCGCCGTCCCTTCA	Rousset	train	train	train	train	train	test	train	train	train	train	train	train	test	train	train	train	train	train	train	train
818	b4052	dnaB	TTCAGCCTGCTGTTTGTTGA	Rousset	train	train	train	train	train	train	test	train	train	train	train	train	train	train	train	train	train	test	train	train
820	b0084	ftsI	CGAGCAGAAAAGCCAGCGCC	Rousset	train	train	train	train	train	test	train	train	train	train	train	train	train	train	train	train	train	test	train	train
821	b0170	tsf	CGCCTTCCAGCGCAGCAACG	Rousset	train	train	train	train	train	train	train	train	train	test
823	b1209	lolB	AGGCGGATAAGACGAAAATC	Rousset	train	train	train	train	train	test	train	train	train	train	train	train	train	train	train	train	train	train	test	train
824	b0168	map	GCATTTTTTCGATATCTTCT	Rousset	train	train	train	test	train	train	train	train	train	train	train	train	train	train	train	train	train	train	train	test
827	b2234	nrdA	ACGTTCAAACTCTTCCTGAT	Rousset	train	test	train	train	train	train	train	train	train	train	train	train	train	train	train	train	train	test	train	train
828	b0642	leuS	GGGAAACACCCCAGTCGCGC	Rousset	train	train	train	test	train	train	train	train	train	train	train	train	train	test	train	train	train	train	train	train
829	b2615	nadK	ACATCTTCACCTTCCTGAAT	Rousset	test	train	train	train	train	train	train	train	train	train	train	train	train	test	train	train	train	train	train	train
831	b3730	glmU	CTGATAAACACGCTCCAGAC	Rousset	train	train	train	train	train	train	train	train	test	train	train	train	train	train	test	train	train	train	train	train
833	b2114	metG	CCATTGAGCAAATTGCCTGC	Rousset	train	train	train	train	train	train	train	train	test	train	test	train	train	train	train	train	train	train	train	train
834	b0025	ribF	CCGCATAAACCCCTTTCACC	Rousset	train	train	train	train	test	train	train	train	train	train	train	train	train	train	train	test	train	train	train	train
835	b1210	hemA	AACCAGTGAATCCAGGCCGC	Rousset	train	train	train	test	train	train	train	train	train	train	train	train	train	train	train	test	train	train	train	train
837	b1713	pheT	ATCGCTTTGTGCTGCAGTGC	Rousset	train	train	train	train	train	train	train	train	test	train	test	train	train	train	train	train	train	train	train	train
838	b0526	cysS	GCGCCGCACGCGCCTGCTTC	Rousset	train	train	test	train	train	train	train	train	train	train	train	train	train	train	train	train	test	train	train	train
839	b3200	lptA	ACGGGTAACGACCACTTTGT	Rousset	train	test	train	train	train	train	train	train	train	train	train	train	train	train	train	train	test	train	train	train
840	b3988	rpoC	TACAGACGTTCTGCTTCTTT	Rousset	train	train	train	train	train	train	test	train	train	train	train	train	test	train	train	train	train	train	train	train
841	b0733	cydA	AAACAACTTGCCCCAGAACT	Rousset	train	train	train	train	test	train	train	train	train	train	train	train	train	train	train	train	test	train	train	train
843	b3835	ubiB	AAATTCGAACTCTTCAACGT	Rousset	train	train	train	train	train	train	train	train	test	train	train	train	train	test	train	train	train	train	train	train
844	b0526	cysS	GACGCCAGGTGGTCCCTTGC	Rousset	train	train	train	train	train	train	train	train	train	test	train	train	train	train	train	train	test	train	train	train
845	b2323	fabB	CACGGTGAGCGTCGTAAGTA	Rousset	train	test	train	train	train	train	train	train	train	train	train	train	train	train	train	train	train	test	train	train
846	b2780	pyrG	GTCAGAGTAGATACGACCCG	Rousset	train	train	test	train	train	train	train	train	train	train	train	train	train	train	test	train	train	train	train	train
849	b4162	orn	GACTGGTGTACTGCAATGGT	Rousset	train	train	train	train	test	train	train	train	train	train
850	b3650	spoT	TCTTTCACGCGGCCCGGACG	Rousset	train	train	test	train	train	train	train	train	train	train	train	train	train	train	train	train	train	train	train	test
851	b3200	lptA	CTGGGTGACGATGACATTAC	Rousset	train	train	test	train	train	train	train	train	train	train	train	train	train	train	train	train	test	train	train	train
855	b3705	yidC	GTGTACTGCGCTTTGGTCAG	Rousset	train	train	test	train	train	train	train	train	train	train	train	train	train	test	train	train	train	train	train	train
856	b3699	gyrB	GTCACCGGTGGCGCTGACTT	Rousset	train	train	train	train	train	train	train	test	train	train	train	train	train	train	train	train	train	train	test	train
860	b1117	lolD	TTTTTCTTGCCAATCAGCAG	Rousset	train	train	train	train	train	test	train	train	train	train
862	b0680	glnS	TTACTCGCCTACTTTCGCCC	Rousset	train	train	train	train	train	test	train	train	train	train	train	train	train	train	train	train	train	test	train	train
863	b4258	valS	GGAAACCGGACCTTTGTCAT	Rousset	test	train	train	train	train	train	train	train	train	train	train	train	train	train	train	train	test	train	train	train
864	b1779	gapA	TTTGTGAGACGGGCCATCAA	Rousset	train	train	test	train	train	train	train	train	train	train	train	train	train	train	test	train	train	train	train	train
865	b1713	pheT	TAAATCGCTGCGGATTGCCC	Rousset	train	train	train	train	train	test	train	train	train	train	test	train	train	train	train	train	train	train	train	train
869	b0470	dnaX	TGCGGCGCTGATTGCGGTTG	Rousset	train	train	train	train	train	train	train	test	train	train	train	train	train	train	train	test	train	train	train	train
870	b1807	tsaB	GTTACGTAAATAAACCGGTT	Rousset	test	train	train	train	train	train	train	train	train	train	train	test	train	train	train	train	train	train	train	train
871	b3835	ubiB	GCGATAGAAGCAGAAGCCAG	Rousset	train	train	train	train	train	train	test	train	train	train	train	train	train	test	train	train	train	train	train	train
872	b2891	prfB	GAACGTCGGAGCGTTCCGTG	Rousset	train	train	train	train	train	test	train	train	train	train	test	train	train	train	train	train	train	train	train	train
873	b2323	fabB	AAGTACGGGAGGCTTTTTCC	Rousset	train	train	test	train	train	train	train	train	train	train	train	train	train	train	train	train	train	test	train	train
875	b3294	rplQ	ATTAGCAACGCTATCAGTCT	Rousset	test	train	train	train	train	train	train	train	train	train
877	b0084	ftsI	CACCACGCCACGTTGCAACG	Rousset	train	train	train	train	train	test	train	train	train	train	train	train	train	train	train	train	train	test	train	train
878	b0086	murF	GCGAGTCAGACTCACAGTCC	Rousset	train	train	test	train	train	train	train	train	train	train	train	train	train	train	train	train	train	train	train	test
879	b3705	yidC	GGGCCGTTAGCCGGGTTATC	Rousset	train	train	train	test	train	train	train	train	train	train	train	train	train	test	train	train	train	train	train	train
880	b0420	dxs	GCACATCGTGACCGTCCACC	Rousset	train	train	train	train	train	train	train	train	test	train	train	train	train	train	train	train	test	train	train	train
881	b4041	plsB	AACCGCGCAGCATCTGCGGC	Rousset	test	train	train	train	train	train	train	train	train	train	train	train	train	train	train	train	train	train	train	test
882	b3699	gyrB	TGCCGCCTTCATAGTGGAAG	Rousset	train	train	train	train	train	train	train	train	train	test	train	train	train	train	train	train	train	train	test	train
883	b3464	ftsY	TCCGGCGTTTCTTCTACGAC	Rousset	train	test	train	train	train	train	train	train	train	train	train	train	train	train	train	train	train	train	train	test
884	b0642	leuS	GGCAGCTGGTCGTCCGGGGT	Rousset	train	train	train	train	train	train	test	train	train	train	train	train	train	test	train	train	train	train	train	train
885	b0026	ileS	GGCGTCGCGCGGAAGATGAT	Rousset	train	train	train	test	train	train	train	train	train	train	train	train	train	test	train	train	train	train	train	train
886	b1117	lolD	GCCATTACTCCGCCCCCATC	Rousset	train	train	test	train	train	train	train	train	train	train
887	b3340	fusA	GATCGCAGGTACGTCAACCG	Rousset	train	test	train	train	train	train	train	train	train	train	train	train	train	train	test	train	train	train	train	train
891	b4262	lptG	GACGCCAGACTTTATGTTCC	Rousset	train	train	train	train	train	train	test	train	train	train	train	train	test	train	train	train	train	train	train	train
892	b0526	cysS	CTGACCATCATGGGCACAGG	Rousset	train	train	train	test	train	train	train	train	train	train	train	train	train	train	train	train	test	train	train	train
893	b3303	rpsE	AACTACAGTCAGAGCTGTGA	Rousset	train	train	train	train	train	test	train	train	train	train	train	train	train	train	train	train	train	test	train	train
894	b0182	lpxB	GCACATGTTCTTTCAGAGCG	Rousset	train	train	train	train	train	test	train	train	train	train	test	train	train	train	train	train	train	train	train	train
896	b4262	lptG	CCCATCGGTACGCTACGCAG	Rousset	train	train	train	train	test	train	train	train	train	train	train	train	test	train	train	train	train	train	train	train
897	b0184	dnaE	GTCCGCTGACGATAAGTATG	Rousset	train	train	train	train	train	train	train	train	test	train	train	train	train	train	train	test	train	train	train	train
900	b3699	gyrB	CCACGATTTTCGCGTCGGTT	Rousset	test	train	train	train	train	train	train	train	train	train	train	train	train	train	train	train	train	train	test	train
901	b1570	dicA	CTCAAGGAGCTCTAGTTCTT	Rousset	train	train	train	train	train	train	train	train	test	train
902	b0085	murE	GGTAGTCGTGGTTTTGCCGT	Rousset	train	train	train	train	train	train	train	train	train	test	train	test	train	train	train	train	train	train	train	train
903	b1714	pheS	ACGCGGCAACATCTGACGCC	Rousset	train	train	train	train	train	test	train	train	train	train	test	train	train	train	train	train	train	train	train	train
904	b2566	era	CAGTATGGATCCCCACAATG	Rousset	train	train	train	test	train	train	train	train	train	train
906	b0083	ftsL	AGATCGTCACCGATAACACC	Rousset	train	train	test	train	train	train	train	train	train	train
907	b3065	rpsU	GCGCGCTTACGTTCGGTAGT	Rousset	test	train	train	train	train	train	train	train	train	train
910	b0166	dapD	TGCATTGGCTGGCGTGATCT	Rousset	train	test	train	train	train	train	train	train	train	train	train	train	train	train	test	train	train	train	train	train
911	b4052	dnaB	TTTGTTGAGATCGTCATAAC	Rousset	train	train	train	train	test	train	train	train	train	train	train	train	train	train	train	train	train	test	train	train
913	b0029	ispH	ATCCACCGACAGCGTGGTCT	Rousset	train	test	train	train	train	train	train	train	train	train
914	b0414	ribD	ACGCACCCGACATTCGGGTT	Rousset	train	train	train	train	train	train	train	train	train	test	train	train	train	train	train	test	train	train	train	train
915	b1215	kdsA	CACCTGAGCACGACGACCAC	Rousset	train	train	train	train	train	test	train	train	train	train	train	train	train	test	train	train	train	train	train	train
917	b2891	prfB	TTCTTCCAGACGCTCTTTCT	Rousset	train	test	train	train	train	train	train	train	train	train	test	train	train	train	train	train	train	train	train	train
918	b4261	lptF	CGCTCCTTTACGCGAAAAAC	Rousset	train	train	train	train	train	train	test	train	train	train	train	train	train	test	train	train	train	train	train	train
919	b2231	gyrA	TCATCGAATAGACGCGACCA	Rousset	train	train	train	train	test	train	train	train	train	train	train	train	train	train	train	train	train	test	train	train
920	b0420	dxs	GGGTGGAGTCGACCAGTGCC	Rousset	train	train	train	train	train	train	train	train	test	train	train	train	train	train	train	train	test	train	train	train
923	b0194	proS	GCAGGGATTCCTGAGAAGTA	Rousset	train	train	train	train	test	train	train	train	train	train	train	train	train	train	train	test	train	train	train	train
927	b3384	trpS	TTCAGTCAGCATACCGGAAA	Rousset	train	train	train	train	train	train	train	train	train	test	train	train	train	train	train	train	train	test	train	train
928	b3067	rpoD	TGGTTTCGTTGCCGGTAAAC	Rousset	train	train	train	train	train	train	train	train	test	train	train	train	train	train	train	train	test	train	train	train
930	b0680	glnS	CGGAAATGGTCGGCATACGC	Rousset	train	test	train	train	train	train	train	train	train	train	train	train	train	train	train	train	train	test	train	train
931	b3019	parC	CGCCATGCCGACGGCAATAC	Rousset	train	train	train	train	train	test	train	train	train	train	train	train	train	train	train	train	train	train	test	train
932	b0923	mukE	CTGTCCAGCGCCGGAAATAA	Rousset	train	train	train	train	train	train	train	train	train	test
934	b0911	rpsA	AACTTTGCCGTTGATAACAC	Rousset	test	train	train	train	train	train	train	train	train	train	train	test	train	train	train	train	train	train	train	train
936	b3988	rpoC	CAGACGACGAGTCAGGTAAC	Rousset	test	train	train	train	train	train	train	train	train	train	train	train	test	train	train	train	train	train	train	train
938	b3987	rpoB	AGCTGGATTCGCCTTTGCTA	Rousset	train	train	train	test	train	train	train	train	train	train	train	train	test	train	train	train	train	train	train	train
940	b2697	alaS	TAACCACGGTTTTCATTGGA	Rousset	train	train	train	train	train	train	test	train	train	train	test	train	train	train	train	train	train	train	train	train
941	b1277	ribA	GCGTCAATGCCGCTTCGAGC	Rousset	train	train	train	train	train	train	test	train	train	train
942	b3988	rpoC	GCTCACGGCGTACTTTAGTC	Rousset	train	train	test	train	train	train	train	train	train	train	train	train	test	train	train	train	train	train	train	train
943	b1807	tsaB	TCGATAGCCAGAATTCGCAT	Rousset	train	train	train	train	test	train	train	train	train	train	train	test	train	train	train	train	train	train	train	train
945	b0421	ispA	CAAGTTGCTGGTCGGCACCC	Rousset	train	train	train	train	train	test	train	train	train	train	train	test	train	train	train	train	train	train	train	train
946	b4041	plsB	AGGTACATGCTGGTTAAGGT	Rousset	train	train	test	train	train	train	train	train	train	train	train	train	train	train	train	train	train	train	train	test
947	b3981	secE	GGACTTCGGTACGCGCTTCA	Rousset	train	train	train	train	test	train	train	train	train	train
950	b0886	cydC	CTGCAAGCAATTCAAGGATC	Rousset	train	train	train	train	train	test	train	train	train	train	train	train	train	train	test	train	train	train	train	train
951	b3304	rplR	CTGTGCGTAAATGTGACGCG	Rousset	train	train	train	train	train	test	train	train	train	train
952	b0930	asnS	GAAGCGTTCCAGACGTGAAA	Rousset	train	train	test	train	train	train	train	train	train	train	train	train	train	train	test	train	train	train	train	train
961	b0031	dapB	AGATGGTTCAGCGTACCTTC	Rousset	train	train	test	train	train	train	train	train	train	train	train	train	train	train	train	train	train	train	train	test
962	b3019	parC	ATGGTCAGCGTGCTTTGCGG	Rousset	train	train	train	train	train	train	test	train	train	train	train	train	train	train	train	train	train	train	test	train
965	b0086	murF	AGCATCAAGCGTTGCGCCCA	Rousset	train	train	train	train	train	train	train	train	train	test	train	train	train	train	train	train	train	train	train	test
967	b2748	ftsB	GCCATTGAGATCGTCAATTT	Rousset	train	train	train	train	train	train	train	train	test	train
968	b2573	rpoE	CTGACAACATTAAGTTCTCA	Rousset	train	train	train	train	train	train	train	train	train	test	test	train	train	train	train	train	train	train	train	train
969	b2615	nadK	CTGCTGCTGTTTATGACCAG	Rousset	test	train	train	train	train	train	train	train	train	train	train	train	train	test	train	train	train	train	train	train
971	b4258	valS	TCTTTCGCGATGACCGCTTC	Rousset	train	test	train	train	train	train	train	train	train	train	train	train	train	train	train	train	test	train	train	train
973	b3168	infB	CACGGAGGTCTGTCGCTCTG	Rousset	train	test	train	train	train	train	train	train	train	train	train	train	train	train	train	train	test	train	train	train
974	b3972	murB	TGCCATTCACTTTTGGATCA	Rousset	train	train	train	test	train	train	train	train	train	train
975	b1084	rne	GGCGCTCATTACGGTCACGG	Rousset	train	train	train	train	train	train	test	train	train	train	train	train	train	train	train	train	train	train	test	train
976	b3398	igaA	AATGTATGGCTGCCAGTGTG	Rousset	train	train	train	train	test	train	train	train	train	train	train	train	train	train	train	train	test	train	train	train
985	b4258	valS	GCCGGTGCCTTTTTCCATGT	Rousset	train	train	train	train	train	train	train	train	train	test	train	train	train	train	train	train	test	train	train	train
986	b1084	rne	TCCGGTTTCGCTTCTGCTTT	Rousset	train	train	train	test	train	train	train	train	train	train	train	train	train	train	train	train	train	train	test	train
987	b3793	wzyE	ACGTAAGATTGGTCTCCACG	Rousset	train	train	train	train	train	test	train	train	train	train
988	b0094	ftsA	CAGAACTTCCCCTACTAAAG	Rousset	train	train	train	train	train	train	train	train	test	train	train	train	train	train	train	test	train	train	train	train
989	b0930	asnS	GCCGCCATCGGGTAAGTGTC	Rousset	train	train	train	train	train	train	train	train	train	test	train	train	train	train	test	train	train	train	train	train
991	b0026	ileS	CGAGCCACCCACTTTCTTGT	Rousset	train	train	train	train	test	train	train	train	train	train	train	train	train	test	train	train	train	train	train	train
992	b0640	holA	TTATCAAACAACGCACGCAG	Rousset	train	train	train	train	train	train	train	train	train	test	train	train	train	train	train	test	train	train	train	train
997	b3982	nusG	CCGATGAAGCCCATCACACG	Rousset	train	train	train	train	train	train	test	train	train	train	train	train	train	train	train	train	train	train	test	train
998	b3066	dnaG	GATGGCGCTCGATCTGGCTG	Rousset	train	train	train	train	train	train	train	train	test	train	train	train	train	train	train	train	train	test	train	train
1000	b2567	rnc	AATTAATGCTTCGACGGTGT	Rousset	train	train	train	train	train	train	test	train	train	train
1002	b0470	dnaX	TTTTTTCAGCGCCTTCGGCG	Rousset	train	train	train	train	train	train	train	test	train	train	train	train	train	train	train	test	train	train	train	train
1003	b0089	ftsW	TCGGTTTCAGGAAGCCGCGC	Rousset	train	train	train	train	train	train	train	train	train	test
1005	b3314	rpsC	CAGCACGCTTCATAGCACGA	Rousset	test	train	train	train	train	train	train	train	train	train
1006	b3300	secY	ACCAGGCATATTCGGCAGAC	Rousset	train	train	train	train	train	train	test	train	train	train
1008	b2316	accD	GCAAAGCCGATTAACGCTTT	Rousset	train	train	train	train	train	test	train	train	train	train
1009	b3398	igaA	CGAATCGACGCCTGCGTTGA	Rousset	train	train	train	train	train	train	train	train	test	train	train	train	train	train	train	train	test	train	train	train
1011	b2568	lepB	GCTCGGTTCCACGTTTGAGT	Rousset	train	train	train	train	train	train	train	test	train	train	train	test	train	train	train	train	train	train	train	train
1013	b4258	valS	ACGGCGCATCTGACGGGTAA	Rousset	train	train	train	train	train	test	train	train	train	train	train	train	train	train	train	train	test	train	train	train
1018	b0642	leuS	TTCACCGCCGCGCCTTCCGC	Rousset	train	train	train	test	train	train	train	train	train	train	train	train	train	test	train	train	train	train	train	train
1021	b3982	nusG	ACGGATTTCAACCACTTCTT	Rousset	train	train	train	train	train	train	train	test	train	train	train	train	train	train	train	train	train	train	test	train
1022	b3306	rpsH	GGTGACCGCAGCTTTGTTCG	Rousset	train	train	train	train	train	train	train	train	test	train
1023	b3730	glmU	CGGGGCCACCAGCTGAGTGT	Rousset	train	train	train	train	train	train	train	train	test	train	train	train	train	train	test	train	train	train	train	train
1029	b0176	rseP	AAGGTCACCCACTGCGTTAA	Rousset	train	train	train	test	train	train	train	train	train	train	test	train	train	train	train	train	train	train	train	train
1030	b0680	glnS	TTTTCGATAACCAGTTTCAC	Rousset	train	train	train	train	test	train	train	train	train	train	train	train	train	train	train	train	train	test	train	train
1032	b3650	spoT	CTTCTTTGATTACGCGATAA	Rousset	train	test	train	train	train	train	train	train	train	train	train	train	train	train	train	train	train	train	train	test
1033	b1208	ispE	TCATGTTCCACGCCTTCAAC	Rousset	train	test	train	train	train	train	train	train	train	train
1034	b0097	secM	CAGCACGGATGCCTTGCGCC	Rousset	train	train	test	train	train	train	train	train	train	train
1036	b0634	mrdB	GCGTTGAGCACCTTTAGAGA	Rousset	train	train	train	train	test	train	train	train	train	train
1037	b0642	leuS	GTCGTCCGGGGTCGGCATTA	Rousset	train	train	train	train	test	train	train	train	train	train	train	train	train	test	train	train	train	train	train	train
1038	b0475	hemH	GCTTCAGGTGTGGGGGCATC	Rousset	train	train	train	train	train	test	train	train	train	train	train	train	train	train	train	test	train	train	train	train
1040	b0470	dnaX	ATTACTGCCGTTGGCGCGAC	Rousset	train	train	train	train	test	train	train	train	train	train	train	train	train	train	train	test	train	train	train	train
1041	b0635	mrdA	TCGGTCAGGTTAGTTTTCAC	Rousset	train	test	train	train	train	train	train	train	train	train	train	train	train	train	train	train	train	train	train	test
1042	b0911	rpsA	ATTCAAGCTCTTTGCCTTCC	Rousset	train	train	train	train	test	train	train	train	train	train	train	test	train	train	train	train	train	train	train	train
1044	b0680	glnS	GTTGAGATCTTCACGGATGC	Rousset	train	test	train	train	train	train	train	train	train	train	train	train	train	train	train	train	train	test	train	train
1046	b4258	valS	ATACCATCACGCTGGTTGGG	Rousset	train	train	train	test	train	train	train	train	train	train	train	train	train	train	train	train	test	train	train	train
1047	b0954	fabA	GTCGAAGTTACCACCCGTTT	Rousset	train	train	train	train	train	test	train	train	train	train
1049	b4041	plsB	TACGGCAGCCAGACGTTGAC	Rousset	train	train	train	train	test	train	train	train	train	train	train	train	train	train	train	train	train	train	train	test
1050	b0090	murG	CACTTCATTTGCCACTCGCT	Rousset	test	train	train	train	train	train	train	train	train	train	train	train	train	train	train	train	train	train	train	test
1053	b3317	rplB	GCGATGTTCGCGGAACGGTT	Rousset	train	train	train	train	train	train	train	train	test	train	train	train	train	train	train	test	train	train	train	train
1056	b0642	leuS	GATCTCTTTACGTTCAACTT	Rousset	test	train	train	train	train	train	train	train	train	train	train	train	train	test	train	train	train	train	train	train
1060	b3168	infB	CGCGTGCTGGATTGCTTCGA	Rousset	test	train	train	train	train	train	train	train	train	train	train	train	train	train	train	train	test	train	train	train
1062	b0085	murE	AGTGCTCGCGAAGGTGCGTC	Rousset	train	train	train	train	train	train	train	test	train	train	train	test	train	train	train	train	train	train	train	train
1063	b2573	rpoE	CCGGGAGGGACTCAATAGTT	Rousset	train	train	train	train	test	train	train	train	train	train	test	train	train	train	train	train	train	train	train	train
1068	b3987	rpoB	CGTAAGGCATATCTTCGATC	Rousset	train	train	train	train	train	train	train	test	train	train	train	train	test	train	train	train	train	train	train	train
1069	b1092	fabD	CAGTGAGACGGTACGCTCAC	Rousset	train	train	train	test	train	train	train	train	train	train
1070	b3183	obgE	CCATGGTTTCACCAGTACCC	Rousset	train	train	train	train	train	train	test	train	train	train
1073	b2696	csrA	ATTTTTCAGCCTGGATACGC	Rousset	train	test	train	train	train	train	train	train	train	train
1074	b3251	mreB	CATGCCGCGCTCGGAGATGT	Rousset	train	train	train	train	train	train	train	test	train	train	train	test	train	train	train	train	train	train	train	train
1079	b3398	igaA	CATGAGAGAGTGAATTTCAG	Rousset	train	train	train	train	train	train	test	train	train	train	train	train	train	train	train	train	test	train	train	train
1080	b3805	hemC	TGTGCCTGCCAGAGTGCAAG	Rousset	train	train	train	train	train	test	train	train	train	train	train	train	train	train	train	train	train	train	train	test
1082	b0639	nadD	CGCTGCACGCTGTTCGCTTC	Rousset	train	train	train	train	train	train	train	test	train	train
1087	b2697	alaS	GCGTTGGGAAGTGGTAGCGC	Rousset	train	train	train	train	train	train	train	test	train	train	test	train	train	train	train	train	train	train	train	train
1088	b3314	rpsC	ACCAGTTTTGCGTCCAGTTC	Rousset	train	train	train	train	test	train	train	train	train	train
1090	b1211	prfA	TACCTTCCATCACTTCATCC	Rousset	train	train	train	train	test	train	train	train	train	train	train	train	train	train	train	test	train	train	train	train
1091	b0911	rpsA	CGCCCAGCTGTTTCAGGCCC	Rousset	train	train	train	train	train	train	train	test	train	train	train	test	train	train	train	train	train	train	train	train
1098	b3168	infB	GTTGGACGCCGCAGCCAGGG	Rousset	train	train	train	test	train	train	train	train	train	train	train	train	train	train	train	train	test	train	train	train
1100	b3639	dfp	CAGCTCAATATGGCCCATAG	Rousset	train	train	train	train	train	test	train	train	train	train	train	train	train	train	test	train	train	train	train	train
1101	b3317	rplB	ATCGCGGTACCGCGAACGGT	Rousset	train	train	train	train	test	train	train	train	train	train	train	train	train	train	train	test	train	train	train	train
1103	b0475	hemH	GTCGGTATAAGGCATCAGCC	Rousset	train	train	train	train	train	test	train	train	train	train	train	train	train	train	train	test	train	train	train	train
1106	b0470	dnaX	ATCTCGCAGGCTGCCTTCAG	Rousset	train	train	test	train	train	train	train	train	train	train	train	train	train	train	train	test	train	train	train	train
1107	b0185	accA	AGCCCCCGGGGTGTCGATAA	Rousset	train	test	train	train	train	train	train	train	train	train	train	test	train	train	train	train	train	train	train	train
1108	b0184	dnaE	AAATCGGTGATCGCCAGTGC	Rousset	train	train	train	train	train	train	train	train	test	train	train	train	train	train	train	test	train	train	train	train
1109	b2607	trmD	TGCATGAATGGCGTCCCGCA	Rousset	train	train	train	train	train	train	train	train	test	train	train	train	train	test	train	train	train	train	train	train
1113	b3168	infB	TGGATTGCTTCGATGGTCTG	Rousset	train	train	train	train	train	train	train	train	test	train	train	train	train	train	train	train	test	train	train	train
1114	b0054	lptD	TCAACGGTACGTACCGGCTC	Rousset	train	test	train	train	train	train	train	train	train	train	train	train	train	train	train	train	train	test	train	train
1117	b3987	rpoB	GTAGCTGACGTATTGCAGCT	Rousset	train	train	test	train	train	train	train	train	train	train	train	train	test	train	train	train	train	train	train	train
1118	b0194	proS	TCTCAGCAAGCTCTTGTACG	Rousset	train	train	train	train	train	train	train	train	test	train	train	train	train	train	train	test	train	train	train	train
1119	b2400	gltX	TTGGGGAACCATCGGTACGG	Rousset	train	train	train	train	train	test	train	train	train	train	train	train	train	train	train	test	train	train	train	train
1120	b4041	plsB	CAGACGGCGGAAAATCGGCC	Rousset	train	test	train	train	train	train	train	train	train	train	train	train	train	train	train	train	train	train	train	test
1121	b0474	adk	TCTTTGCCTTCTACTTTCGG	Rousset	train	train	test	train	train	train	train	train	train	train
1123	b3304	rplR	AGAACTGAAGGCCAGCTTCA	Rousset	train	train	train	test	train	train	train	train	train	train
1124	b1662	ribC	GTTGCCGTTAATTTCCGTCA	Rousset	train	train	train	train	train	train	train	train	train	test
1127	b0083	ftsL	ATGCAAATGAACAGGCAGAG	Rousset	test	train	train	train	train	train	train	train	train	train
1128	b2573	rpoE	ACATCGGGAACATCACCCGA	Rousset	train	test	train	train	train	train	train	train	train	train	test	train	train	train	train	train	train	train	train	train
1129	b3633	waaA	CCGGGCGGTGTGGTGCCCAC	Rousset	train	train	train	train	train	train	train	train	test	train	test	train	train	train	train	train	train	train	train	train
1130	b0098	secA	TTTCGGCGTCACGTTGCGCC	Rousset	test	train	train	train	train	train	train	train	train	train	train	train	train	test	train	train	train	train	train	train
1131	b3168	infB	TAATCGCTGGAATCTTCAGT	Rousset	train	train	test	train	train	train	train	train	train	train	train	train	train	train	train	train	test	train	train	train
1132	b0415	ribE	GATGGCGACGCGAGCGTCCG	Rousset	train	train	train	train	train	train	train	train	train	test	train	train	train	train	train	test	train	train	train	train
1135	b3250	mreC	AAACGTTGCAGCCCTGCAGT	Rousset	train	train	train	train	train	train	train	train	train	test	train	train	train	train	test	train	train	train	train	train
1136	b3987	rpoB	ACACGGCATCTGGTTGATAC	Rousset	train	train	train	train	train	train	test	train	train	train	train	train	test	train	train	train	train	train	train	train
1139	b0087	mraY	AGATGAACAGCGCGGTCAGC	Rousset	train	test	train	train	train	train	train	train	train	train
1140	b4041	plsB	GCAGCAATATTATTGACCGT	Rousset	train	train	train	train	train	test	train	train	train	train	train	train	train	train	train	train	train	train	train	test
1141	b3250	mreC	GCTATAAGGATCGTTAACCG	Rousset	train	train	test	train	train	train	train	train	train	train	train	train	train	train	test	train	train	train	train	train
1147	b1912	pgsA	GACGCAGAAAATGAGCGCGG	Rousset	train	train	train	train	train	train	train	test	train	train
1149	b0893	serS	TAACTGCAGCTGCAAAGTCG	Rousset	train	train	train	train	test	train	train	train	train	train	train	train	train	train	train	train	train	train	test	train
1150	b3633	waaA	TTTTGCAAGCGTAGTGGCAT	Rousset	train	train	train	train	test	train	train	train	train	train	test	train	train	train	train	train	train	train	train	train
1151	b0025	ribF	AGCCAGATTGTCATCCGCAA	Rousset	test	train	train	train	train	train	train	train	train	train	train	train	train	train	train	test	train	train	train	train
1153	b1866	aspS	GCGGTTGATGATAGTCAGCG	Rousset	train	test	train	train	train	train	train	train	train	train	train	train	train	test	train	train	train	train	train	train
1154	b3177	folP	CACAGGCCAGACTACCGCTC	Rousset	train	train	train	train	test	train	train	train	train	train
1156	b0182	lpxB	GCATTTTTATCTGGATCTAA	Rousset	train	train	train	train	test	train	train	train	train	train	test	train	train	train	train	train	train	train	train	train
1158	b0915	lpxK	CCTGAAAGCTGTGCGTCTAC	Rousset	train	test	train	train	train	train	train	train	train	train	train	train	train	train	train	train	train	test	train	train
1161	b2780	pyrG	CATGCTGAACCTGAGAAGTT	Rousset	train	train	train	test	train	train	train	train	train	train	train	train	train	train	test	train	train	train	train	train
1162	b0924	mukB	ACGCTGTCATCGAATGACTG	Rousset	train	train	train	train	train	test	train	train	train	train	train	train	test	train	train	train	train	train	train	train
1165	b0098	secA	TCAGTCATGTAGACCAGGTC	Rousset	train	train	test	train	train	train	train	train	train	train	train	train	train	test	train	train	train	train	train	train
1166	b4041	plsB	AGCCCAGAATACGGTCAGTC	Rousset	test	train	train	train	train	train	train	train	train	train	train	train	train	train	train	train	train	train	train	test
1169	b3168	infB	CTTCCGGCAGGATGCCGTAC	Rousset	train	train	train	train	train	train	train	test	train	train	train	train	train	train	train	train	test	train	train	train
1170	b3982	nusG	GCTGATTGGCGCAGGACGAT	Rousset	train	train	train	train	train	train	test	train	train	train	train	train	train	train	train	train	train	train	test	train
1173	b3255	accB	AACGCTTTTGCGTCCGGGCT	Rousset	train	train	train	train	test	train	train	train	train	train
1174	b1209	lolB	CACTGGCGCAAGCTGTTGAG	Rousset	train	train	train	train	test	train	train	train	train	train	train	train	train	train	train	train	train	train	test	train
1175	b3835	ubiB	TTTGCGCCAACCGACAAACC	Rousset	train	train	train	train	train	train	test	train	train	train	train	train	train	test	train	train	train	train	train	train
1176	b0524	lpxH	ATACAGCGCGTCGGCCTTGC	Rousset	train	train	train	train	train	test	train	train	train	train
1178	b0177	bamA	TTTGATGTCATCTTCCATCT	Rousset	train	train	train	train	train	train	train	train	train	test	train	train	train	train	train	test	train	train	train	train
1181	b3249	mreD	CACATTTACGCGATGAGGCA	Rousset	train	test	train	train	train	train	train	train	train	train	test	train	train	train	train	train	train	train	train	train
1182	b4052	dnaB	ACCCCGGTAACGCCATCGTG	Rousset	train	train	train	train	train	train	test	train	train	train	train	train	train	train	train	train	train	test	train	train
1183	b3704	rnpA	GAGAGCACGGTTATCGAGGT	Rousset	train	train	test	train	train	train	train	train	train	train	train	train	train	train	train	test	train	train	train	train
1185	b0194	proS	TATCGTCGTTGTCGAGGTTA	Rousset	train	train	train	train	train	train	train	train	test	train	train	train	train	train	train	test	train	train	train	train
1186	b3066	dnaG	ATGGTCGTGCGTTTTAGCTG	Rousset	train	train	train	train	train	train	train	train	test	train	train	train	train	train	train	train	train	test	train	train
1189	b1207	prs	CACACGGTCAACACCGACGC	Rousset	train	test	train	train	train	train	train	train	train	train	train	train	train	train	train	train	train	train	test	train
1192	b0915	lpxK	GTTACGATGATCTGCACATC	Rousset	train	train	train	train	train	train	train	train	test	train	train	train	train	train	train	train	train	test	train	train
1194	b2478	dapA	TGTCATTGAAGCGCTGCGTC	Rousset	train	train	train	test	train	train	train	train	train	train
1195	b3019	parC	TGACTTTCTGTAACTCTTCC	Rousset	test	train	train	train	train	train	train	train	train	train	train	train	train	train	train	train	train	train	test	train
1197	b2610	ffh	TTGTTTTACCGGCACCTTGC	Rousset	train	train	test	train	train	train	train	train	train	train	train	test	train	train	train	train	train	train	train	train
1202	b1719	thrS	CGCACTGCCATGCACGATCG	Rousset	train	test	train	train	train	train	train	train	train	train	train	train	train	train	train	test	train	train	train	train
1203	b1211	prfA	AGTAATACGAATTGCCGAAT	Rousset	train	train	train	train	test	train	train	train	train	train	train	train	train	train	train	test	train	train	train	train
1204	b1876	argS	CCAGTCGAAGATGTAGTCCG	Rousset	train	train	train	train	train	train	train	train	train	test	train	test	train	train	train	train	train	train	train	train
1205	b0657	lnt	GCGGCTGGATATATGGCCCA	Rousset	train	train	train	train	train	train	train	train	train	test	train	train	train	train	train	train	train	train	test	train
1209	b1208	ispE	GCCACCAGATACCACTTCTC	Rousset	train	train	test	train	train	train	train	train	train	train
1211	b2188	yejM	CAGCCAGTTGATCCACTGCG	Rousset	train	train	train	train	test	train	train	train	train	train	train	train	train	train	train	train	train	test	train	train
1217	b2234	nrdA	TCGCTCCACGTTTGGCGGCC	Rousset	train	train	train	test	train	train	train	train	train	train	train	train	train	train	train	train	train	test	train	train
1218	b0098	secA	CTTTACCGGTTAGTGCGTTC	Rousset	train	train	train	train	test	train	train	train	train	train	train	train	train	test	train	train	train	train	train	train
1219	b3317	rplB	GACCTTCACCACCACCATGT	Rousset	test	train	train	train	train	train	train	train	train	train	train	train	train	train	train	test	train	train	train	train
1225	b3295	rpoA	TTCAGGATCGATTGTGCCGT	Rousset	train	train	train	train	train	test	train	train	train	train
1230	b4052	dnaB	TCCGCTTCGATCGAGTGCGG	Rousset	train	train	test	train	train	train	train	train	train	train	train	train	train	train	train	train	train	test	train	train
1231	b1084	rne	CCATGCCTTCCGGCAGTTCA	Rousset	test	train	train	train	train	train	train	train	train	train	train	train	train	train	train	train	train	train	test	train
1232	b3835	ubiB	GCGGCACCCAGCGAGCCAGA	Rousset	train	train	train	train	train	train	train	train	train	test	train	train	train	test	train	train	train	train	train	train
1234	b0084	ftsI	GTTCATCAATACTCAGCGCC	Rousset	train	train	train	train	train	test	train	train	train	train	train	train	train	train	train	train	train	test	train	train
1235	b0915	lpxK	CCACCAGCCAGACAACGACC	Rousset	train	train	train	test	train	train	train	train	train	train	train	train	train	train	train	train	train	test	train	train
1237	b0733	cydA	GAAGTGGTACATCGCGGTCA	Rousset	train	train	train	train	train	train	train	train	test	train	train	train	train	train	train	train	test	train	train	train
1238	b3321	rpsJ	GTGAAGCGCTCTTTGCGTGT	Rousset	train	train	train	train	train	train	train	test	train	train
1241	b0026	ileS	TCATCGCTTCACTGTCTGCC	Rousset	train	train	train	train	train	train	test	train	train	train	train	train	train	test	train	train	train	train	train	train
1242	b3560	glyQ	CATCCAGCAGGTTGAAGCTG	Rousset	train	train	test	train	train	train	train	train	train	train	test	train	train	train	train	train	train	train	train	train
1244	b0421	ispA	GGCGGCGCGAATCAATGCGC	Rousset	train	train	test	train	train	train	train	train	train	train	train	test	train	train	train	train	train	train	train	train
1245	b2568	lepB	AAGACGAATTCCATTTTCTT	Rousset	train	train	train	train	train	test	train	train	train	train	train	test	train	train	train	train	train	train	train	train
1248	b3639	dfp	CTGTACAGAAGCATTCACGG	Rousset	train	train	train	train	train	train	train	train	test	train	train	train	train	train	test	train	train	train	train	train
1250	b3701	dnaN	AGTTCAATCACGCCTTTACG	Rousset	train	train	train	train	train	train	test	train	train	train
1251	b3398	igaA	ATCCGCGAAGGCGTTGGTCC	Rousset	train	train	train	train	test	train	train	train	train	train	train	train	train	train	train	train	test	train	train	train
1252	b3997	hemE	TCATCTTCCGGGTCCGGAAT	Rousset	train	train	train	train	train	train	train	test	train	train	train	train	train	test	train	train	train	train	train	train
1253	b2828	lgt	ACGGGAAGTTCGGGTCAACG	Rousset	train	train	train	train	train	train	train	test	train	train	train	train	train	train	train	train	test	train	train	train
1254	b1713	pheT	CCCAACGGTGCCTGAGTATC	Rousset	train	train	train	train	train	train	train	test	train	train	test	train	train	train	train	train	train	train	train	train
1256	b4258	valS	TGGGTCGATAACGTTACCCT	Rousset	train	train	train	train	train	train	train	train	train	test	train	train	train	train	train	train	test	train	train	train
1263	b1084	rne	GGTTCAGCTGGCGTTGGCGC	Rousset	train	train	train	train	train	train	train	test	train	train	train	train	train	train	train	train	train	train	test	train
1264	b2615	nadK	CACATCGGCTAACTGTTGCT	Rousset	train	train	train	train	train	train	train	test	train	train	train	train	train	test	train	train	train	train	train	train
1265	b4226	ppa	GGCAACGATTTCAGCTTTAG	Rousset	train	train	train	train	test	train	train	train	train	train
1268	b1207	prs	CATCAATTACAGAGTTACGC	Rousset	train	train	train	test	train	train	train	train	train	train	train	train	train	train	train	train	train	train	test	train
1269	b3464	ftsY	GGATGCGCCTTCCGTCAGAT	Rousset	train	train	test	train	train	train	train	train	train	train	train	train	train	train	train	train	train	train	train	test
1270	b3835	ubiB	GCGATAGTCGCGATTAAAGA	Rousset	train	train	train	train	train	train	test	train	train	train	train	train	train	test	train	train	train	train	train	train
1273	b3231	rplM	CTTGTTTGATACCACCGATG	Rousset	train	train	train	test	train	train	train	train	train	train
1275	b2231	gyrA	ATGACTTCCGTCAGGTTGTG	Rousset	train	train	train	train	train	train	train	train	test	train	train	train	train	train	train	train	train	test	train	train
1279	b3018	plsC	GCCACATGTTTCGGGTTACG	Rousset	train	train	train	train	train	train	train	train	train	test	train	train	train	train	train	train	train	test	train	train
1280	b3398	igaA	AGGCCGGAACGATCCGGGAT	Rousset	train	train	train	train	train	train	train	train	test	train	train	train	train	train	train	train	test	train	train	train
1282	b0924	mukB	TTAACTGTTCGAACTGTTCC	Rousset	train	train	train	test	train	train	train	train	train	train	train	train	test	train	train	train	train	train	train	train
1283	b3702	dnaA	TCGCTCAGTTCCGCCTGCAA	Rousset	train	train	train	train	train	train	train	train	train	test	train	train	train	train	train	train	test	train	train	train
1285	b2514	hisS	GGCACCCCATTTATCAGCAC	Rousset	train	train	train	train	train	train	test	train	train	train	train	train	test	train	train	train	train	train	train	train
1286	b2566	era	GGAAACGCATCAGTTTTTCG	Rousset	train	train	test	train	train	train	train	train	train	train
1288	b0642	leuS	GCCCAGCATACGCTGGTAGC	Rousset	train	train	train	train	train	train	train	train	train	test	train	train	train	test	train	train	train	train	train	train
1290	b3702	dnaA	CTGGTAACTCATCCTGCAAT	Rousset	train	train	train	test	train	train	train	train	train	train	train	train	train	train	train	train	test	train	train	train
1293	b0924	mukB	GCCGACGACATGAACGTGTT	Rousset	train	train	train	train	train	train	train	train	test	train	train	train	test	train	train	train	train	train	train	train
1295	b1211	prfA	GTTGGTCGGCCTGATGTTCC	Rousset	train	train	train	train	train	train	test	train	train	train	train	train	train	train	train	test	train	train	train	train
1296	b2942	metK	TTCAGCCACGCCGATTGCGT	Rousset	train	train	train	train	train	train	train	train	test	train	train	train	test	train	train	train	train	train	train	train
1299	b3341	rpsG	TGCGAACGCCTTGTTGGCTT	Rousset	train	train	train	train	train	test	train	train	train	train	train	train	test	train	train	train	train	train	train	train
1301	b3987	rpoB	CGCTCAGACGGTCGTTAGTT	Rousset	train	train	train	train	train	train	test	train	train	train	train	train	test	train	train	train	train	train	train	train
1302	b3178	ftsH	TGATACGCGCTTCACGAACC	Rousset	train	train	test	train	train	train	train	train	train	train	train	train	train	train	train	train	test	train	train	train
1303	b0177	bamA	CGCAACCTGAGGCTGCATGT	Rousset	train	train	train	test	train	train	train	train	train	train	train	train	train	train	train	test	train	train	train	train
1304	b3835	ubiB	ATCCCTTCACTACAATAGTC	Rousset	train	train	train	train	train	train	train	test	train	train	train	train	train	test	train	train	train	train	train	train
1305	b0025	ribF	TGTTCCGATGTTTGCCACGC	Rousset	train	train	train	train	train	train	train	train	train	test	train	train	train	train	train	test	train	train	train	train
1306	b3650	spoT	AGGTTTGAATCAGTTGATTC	Rousset	train	train	train	train	test	train	train	train	train	train	train	train	train	train	train	train	train	train	train	test
1308	b0184	dnaE	TACAGGATAATGCCGTAGGT	Rousset	test	train	train	train	train	train	train	train	train	train	train	train	train	train	train	test	train	train	train	train
1309	b0911	rpsA	TTCTTCGCCTGCAACGTTCC	Rousset	train	test	train	train	train	train	train	train	train	train	train	test	train	train	train	train	train	train	train	train
1310	b0172	frr	TGTCGCTACCCGCAGAGTTC	Rousset	train	train	train	train	test	train	train	train	train	train
1311	b3296	rpsD	GCCAGCATCAACTTCCAGCC	Rousset	train	train	train	train	train	train	test	train	train	train
1312	b3464	ftsY	CGGAATCCGCCCCGGTATGC	Rousset	train	train	train	train	train	test	train	train	train	train	train	train	train	train	train	train	train	train	train	test
1313	b1718	infC	GCACTTCCATACCGATTTGC	Rousset	train	train	train	train	train	train	train	train	test	train
1314	b3639	dfp	CGTTTAACAAACGGTGGCGT	Rousset	train	train	train	test	train	train	train	train	train	train	train	train	train	train	test	train	train	train	train	train
1315	b1210	hemA	CATCGCGAACTTGCTCTGCC	Rousset	train	train	train	train	train	train	train	train	test	train	train	train	train	train	train	test	train	train	train	train
1316	b2566	era	AATAGTGTCAACATTCAGCC	Rousset	train	train	test	train	train	train	train	train	train	train
1317	b0088	murD	GCAGTGTGCCGTCTACGTGC	Rousset	test	train	train	train	train	train	train	train	train	train	train	test	train	train	train	train	train	train	train	train
1318	b0171	pyrH	CATCAGACGAGCGTTCACAT	Rousset	train	train	train	train	train	test	train	train	train	train	train	train	train	train	train	train	train	test	train	train
1320	b2514	hisS	TTGAGAAGCGCCTGCACTTC	Rousset	train	train	test	train	train	train	train	train	train	train	train	train	test	train	train	train	train	train	train	train
1322	b3464	ftsY	CTTCATGGAACAGTTTGGCC	Rousset	test	train	train	train	train	train	train	train	train	train	train	train	train	train	train	train	train	train	train	test
1323	b3634	coaD	GTAAACATCGGTTTTTTACT	Rousset	train	train	train	train	train	train	test	train	train	train
1325	b3398	igaA	GCGCGGTGGAGGTTGCCACC	Rousset	train	train	train	train	train	train	test	train	train	train	train	train	train	train	train	train	test	train	train	train
1329	b0084	ftsI	GTGCCACGTCTTTGATTTCG	Rousset	train	train	train	train	test	train	train	train	train	train	train	train	train	train	train	train	train	test	train	train
1330	b2891	prfB	ACGTCAATGCGCAGATCCGC	Rousset	train	test	train	train	train	train	train	train	train	train	test	train	train	train	train	train	train	train	train	train
1331	b1876	argS	TTCACGGGCAACCACGGTGA	Rousset	train	train	test	train	train	train	train	train	train	train	train	test	train	train	train	train	train	train	train	train
1332	b3987	rpoB	GATCATATCCTGTGGCATCA	Rousset	train	train	test	train	train	train	train	train	train	train	train	train	test	train	train	train	train	train	train	train
1333	b3865	yihA	TGGATTTACCTGCGTTGGAA	Rousset	train	train	train	test	train	train	train	train	train	train
1334	b3702	dnaA	AACGATAGGTCGGTTCTGCC	Rousset	train	train	train	train	train	train	test	train	train	train	train	train	train	train	train	train	test	train	train	train
1335	b1084	rne	CAATCTCATCGGCAGCTTCG	Rousset	train	train	train	train	train	test	train	train	train	train	train	train	train	train	train	train	train	train	test	train
1337	b0733	cydA	AACCGGGTTAAGCACCAGCT	Rousset	train	train	test	train	train	train	train	train	train	train	train	train	train	train	train	train	test	train	train	train
1339	b3639	dfp	CACCAGTTCAGGGGTTTTAT	Rousset	train	train	train	test	train	train	train	train	train	train	train	train	train	train	test	train	train	train	train	train
1340	b1084	rne	AGCTGACGCTGTTTACGACG	Rousset	train	train	train	train	train	train	train	train	train	test	train	train	train	train	train	train	train	train	test	train
1341	b3030	parE	CATCAGAGTCCGCATCCGCG	Rousset	train	train	train	train	train	train	train	train	train	test	train	train	test	train	train	train	train	train	train	train
1342	b1570	dicA	GCAGTGCATTAAACAGCTCA	Rousset	train	train	train	train	train	train	train	train	test	train
1344	b0470	dnaX	ATCGCCTGACGCCACTCCAG	Rousset	train	train	train	train	test	train	train	train	train	train	train	train	train	train	train	test	train	train	train	train
1345	b2514	hisS	GCAGCGGGTTAGTGTACATG	Rousset	train	test	train	train	train	train	train	train	train	train	train	train	test	train	train	train	train	train	train	train
1346	b0048	folA	GTATGGCGGCCCATAATCAC	Rousset	train	test	train	train	train	train	train	train	train	train	train	train	train	test	train	train	train	train	train	train
1350	b4262	lptG	CGCGCCATCTGCTCGCCCTG	Rousset	test	train	train	train	train	train	train	train	train	train	train	train	test	train	train	train	train	train	train	train
1353	b0918	kdsB	TTCTGTTCCTGACTGATGAT	Rousset	train	train	train	train	train	train	train	train	train	test
1354	b3064	tsaD	AGCCCCGGACGGTCGGTCAT	Rousset	train	train	train	test	train	train	train	train	train	train	train	train	test	train	train	train	train	train	train	train
1355	b3988	rpoC	TGGTCCGCAAAAATAACGGT	Rousset	test	train	train	train	train	train	train	train	train	train	train	train	test	train	train	train	train	train	train	train
1356	b0640	holA	CTTTGCTTAATTTATTACCG	Rousset	train	train	train	train	test	train	train	train	train	train	train	train	train	train	train	test	train	train	train	train
1358	b0091	murC	ATTCTCAAAGTCGCCCTGGT	Rousset	train	train	train	train	test	train	train	train	train	train	train	test	train	train	train	train	train	train	train	train
1360	b3639	dfp	CAAGCCTGACTGCCACTGTC	Rousset	train	train	train	train	train	train	train	train	train	test	train	train	train	train	test	train	train	train	train	train
1361	b2235	nrdB	GGGCTTCGTCGCGGGCAATC	Rousset	train	train	test	train	train	train	train	train	train	train	train	train	test	train	train	train	train	train	train	train
1364	b0642	leuS	TTCAACGATAGCATCAACCG	Rousset	train	train	train	train	test	train	train	train	train	train	train	train	train	test	train	train	train	train	train	train
1367	b0097	secM	TTTTGCGGGCGCGTTTGGTT	Rousset	train	train	train	train	test	train	train	train	train	train
1368	b0886	cydC	CATTATCGCTTGCGACAATG	Rousset	train	train	train	train	train	train	train	train	train	test	train	train	train	train	test	train	train	train	train	train
1369	b2533	suhB	ATCGTATACCACAGCAACTT	Rousset	train	train	train	train	train	train	train	train	test	train	train	train	train	train	train	train	train	train	test	train
1370	b0093	ftsQ	CCAATGCCAGGATCGACTGC	Rousset	train	train	train	train	train	train	train	test	train	train
1372	b3030	parE	ACCGCCGGTACACCCTCTTC	Rousset	train	train	test	train	train	train	train	train	train	train	train	train	test	train	train	train	train	train	train	train
1373	b2568	lepB	GTCGGCATCATCGAACCTGA	Rousset	train	train	train	train	train	train	train	train	test	train	train	test	train	train	train	train	train	train	train	train
1377	b3064	tsaD	GTAGCGCGCCGACTAATCCA	Rousset	train	train	train	train	train	train	train	train	train	test	train	train	test	train	train	train	train	train	train	train
1378	b2234	nrdA	ACGTGGTCGTACAGCGCAGG	Rousset	train	train	test	train	train	train	train	train	train	train	train	train	train	train	train	train	train	test	train	train
1382	b0177	bamA	GCATACTTATCGCTAATAAA	Rousset	train	train	train	train	train	test	train	train	train	train	train	train	train	train	train	test	train	train	train	train
1383	b2563	acpS	TGCCAGGCGATCACCGGATC	Rousset	test	train	train	train	train	train	train	train	train	train
1385	b3639	dfp	CGTTCGCGCAGATCAGATCA	Rousset	test	train	train	train	train	train	train	train	train	train	train	train	train	train	test	train	train	train	train	train
1389	b2828	lgt	TTTTTGGTCCAGCCGCTGCC	Rousset	train	train	train	train	train	test	train	train	train	train	train	train	train	train	train	train	test	train	train	train
1392	b3699	gyrB	TCTTCAATAAACGCACGGCG	Rousset	train	train	train	train	train	train	train	test	train	train	train	train	train	train	train	train	train	train	test	train
1393	b0886	cydC	AAGATGAGTCAGATTTTGCC	Rousset	train	train	train	train	train	train	test	train	train	train	train	train	train	train	test	train	train	train	train	train
1394	b2234	nrdA	AGCAGGATTTCACCGCTGTC	Rousset	train	train	train	test	train	train	train	train	train	train	train	train	train	train	train	train	train	test	train	train
1397	b1713	pheT	CGTTAATGCCTTTTACCACA	Rousset	train	train	train	train	train	train	train	train	train	test	test	train	train	train	train	train	train	train	train	train
1401	b4041	plsB	GCGGGAGATGTGGCGATGCT	Rousset	test	train	train	train	train	train	train	train	train	train	train	train	train	train	train	train	train	train	train	test
1403	b4261	lptF	TCATCAGCAGCCCGAGGAAC	Rousset	train	train	train	train	train	train	train	train	test	train	train	train	train	test	train	train	train	train	train	train
1404	b3178	ftsH	TCTTCTTCCGCGTACAGCAG	Rousset	train	train	train	train	train	train	test	train	train	train	train	train	train	train	train	train	test	train	train	train
1407	b0026	ileS	TGACCGATCACATAGTCGTC	Rousset	train	test	train	train	train	train	train	train	train	train	train	train	train	test	train	train	train	train	train	train
1408	b2779	eno	AGAAACGATCGGGTACTGTT	Rousset	train	train	train	train	train	train	train	train	test	train	train	train	test	train	train	train	train	train	train	train
1409	b2780	pyrG	TCACCAGACGCTGCCATGTA	Rousset	train	train	test	train	train	train	train	train	train	train	train	train	train	train	test	train	train	train	train	train
1412	b2323	fabB	AGCAGCGCCCAGAGAGTGAC	Rousset	train	train	train	train	train	train	train	train	test	train	train	train	train	train	train	train	train	test	train	train
1413	b3019	parC	GTCGGCGGCGCACGGTATCG	Rousset	train	test	train	train	train	train	train	train	train	train	train	train	train	train	train	train	train	train	test	train
1414	b2234	nrdA	GCATCGGCACTTTTCCTGAC	Rousset	train	train	train	train	train	train	train	test	train	train	train	train	train	train	train	train	train	test	train	train
1419	b0086	murF	GCGTACTACCTCTTCCATGG	Rousset	train	train	train	train	train	train	train	test	train	train	train	train	train	train	train	train	train	train	train	test
1421	b3296	rpsD	GAGTGGCACCGAAGCCCATA	Rousset	train	train	train	train	train	train	test	train	train	train
1426	b2942	metK	GATCTCTTCGATGTCTACCC	Rousset	train	train	train	train	test	train	train	train	train	train	train	train	test	train	train	train	train	train	train	train
1427	b3187	ispB	ACCTTCTGCGATGACGTTTA	Rousset	train	train	train	train	train	test	train	train	train	train	train	test	train	train	train	train	train	train	train	train
1428	b0090	murG	CAACGCCGGTAGTCCTGCCG	Rousset	train	train	train	train	train	test	train	train	train	train	train	train	train	train	train	train	train	train	train	test
1432	b3705	yidC	ATCGGGTCGGTCACTGTGGT	Rousset	train	train	train	train	train	test	train	train	train	train	train	train	train	test	train	train	train	train	train	train
1433	b2780	pyrG	CCTGGATCGACGTTGATGTA	Rousset	train	train	train	train	train	train	test	train	train	train	train	train	train	train	test	train	train	train	train	train
1435	b3342	rpsL	GGATCACGGAGTGCTCCTGC	Rousset	train	train	test	train	train	train	train	train	train	train
1438	b0171	pyrH	CAGTTGCTCGTACATGGTTG	Rousset	train	test	train	train	train	train	train	train	train	train	train	train	train	train	train	train	train	test	train	train
1440	b3019	parC	TTTACCCAGTACGTCACCGA	Rousset	train	train	train	test	train	train	train	train	train	train	train	train	train	train	train	train	train	train	test	train
1444	b1713	pheT	GTGCCAATCGGCGCATCCGC	Rousset	train	train	test	train	train	train	train	train	train	train	test	train	train	train	train	train	train	train	train	train
1445	b1131	purB	CCGATGGTTGACGGCGTGGC	Rousset	train	train	train	train	train	train	train	train	test	train	test	train	train	train	train	train	train	train	train	train
1447	b2610	ffh	TGCCGCCGGGCGATAAACGT	Rousset	train	train	train	train	train	train	train	train	train	test	train	test	train	train	train	train	train	train	train	train
1448	b0270	yagG	TGCAGGGCGTGACGCTCTTT	Rousset	train	train	train	train	train	train	train	train	train	test	train	train	train	train	train	train	train	train	test	train
1449	b0930	asnS	CAGAACGTCCATAGCCGCAA	Rousset	train	train	train	test	train	train	train	train	train	train	train	train	train	train	test	train	train	train	train	train
1450	b3650	spoT	GCTTGATTTGGTCTTCCGGC	Rousset	train	train	train	train	train	train	train	test	train	train	train	train	train	train	train	train	train	train	train	test
1457	b0085	murE	CAAATTTCAATGCCGCCACA	Rousset	train	train	train	train	train	train	test	train	train	train	train	test	train	train	train	train	train	train	train	train
1458	b0177	bamA	ACGCACGGTGCTGGAACCAC	Rousset	test	train	train	train	train	train	train	train	train	train	train	train	train	train	train	test	train	train	train	train
1460	b2234	nrdA	CCACGTTTGGCGGCCGGGAT	Rousset	train	train	train	train	train	test	train	train	train	train	train	train	train	train	train	train	train	test	train	train
1461	b0640	holA	CGTCGATAAATACGTCCGCC	Rousset	test	train	train	train	train	train	train	train	train	train	train	train	train	train	train	test	train	train	train	train
1467	b0184	dnaE	TCATCCGCTTCGTAGATTTC	Rousset	train	train	train	train	train	train	test	train	train	train	train	train	train	train	train	test	train	train	train	train
1469	b3972	murB	CAGTAATGCTTTAGCCGTTT	Rousset	train	train	train	train	train	train	train	train	train	test
1472	b0915	lpxK	TGACCCGGCAGCAGATGCAT	Rousset	train	train	train	train	train	train	test	train	train	train	train	train	train	train	train	train	train	test	train	train
1473	b3030	parE	TATCGGTATACATCCCCGGA	Rousset	train	train	train	train	train	train	train	test	train	train	train	train	test	train	train	train	train	train	train	train
1476	b4052	dnaB	AATGTTGTTTTACCCATCGA	Rousset	train	test	train	train	train	train	train	train	train	train	train	train	train	train	train	train	train	test	train	train
1477	b3650	spoT	CCATATCTTCGGTACGGATC	Rousset	test	train	train	train	train	train	train	train	train	train	train	train	train	train	train	train	train	train	train	test
1478	b2231	gyrA	GATATACACCTTGCCGCGAC	Rousset	train	train	train	train	train	train	train	test	train	train	train	train	train	train	train	train	train	test	train	train
1479	b2234	nrdA	AGCGTTTACCGTGCTTCGCC	Rousset	train	train	train	train	train	train	train	test	train	train	train	train	train	train	train	train	train	test	train	train
1481	b3189	murA	GAGTATCTGGCTGCGCGTTA	Rousset	train	train	train	train	train	train	train	test	train	train	train	train	train	train	train	test	train	train	train	train
1486	b3559	glyS	GGTGAACTCGAAGACCATGT	Rousset	train	train	train	train	train	test	train	train	train	train	train	train	train	test	train	train	train	train	train	train
1487	b0733	cydA	GACGAGTTCGCCACAGCTGT	Rousset	train	train	train	train	train	train	train	train	train	test	train	train	train	train	train	train	test	train	train	train
1488	b0526	cysS	CGCCACATAAGCGTGACCTT	Rousset	train	train	train	train	train	test	train	train	train	train	train	train	train	train	train	train	test	train	train	train
1490	b1288	fabI	ATGCCAGTTCAGCTCCTTCG	Rousset	train	train	train	train	train	train	train	train	train	test
1491	b3559	glyS	TTCCGGCTCTTTCAGGGTAG	Rousset	train	train	train	train	train	train	train	train	train	test	train	train	train	test	train	train	train	train	train	train
1493	b3317	rplB	CAGAACCAGCGCGATGTTCG	Rousset	train	train	train	train	train	train	train	train	train	test	train	train	train	train	train	test	train	train	train	train
1494	b2747	ispD	ATTCTCCTGATGGATGGTTC	Rousset	train	train	train	train	train	test	train	train	train	train
1495	b3066	dnaG	CAGGACGTTGTCCCAGCCGG	Rousset	train	train	train	train	train	train	train	test	train	train	train	train	train	train	train	train	train	test	train	train
1496	b3805	hemC	CTGACATCCGCCTTCGAGAC	Rousset	train	train	train	train	train	train	train	train	test	train	train	train	train	train	train	train	train	train	train	test
1497	b0184	dnaE	GAGCCACGGCCTGGCCCTAC	Rousset	train	train	train	train	train	train	train	test	train	train	train	train	train	train	train	test	train	train	train	train
1500	b1117	lolD	TGTCGGCGTTACGCGCATCG	Rousset	train	train	train	test	train	train	train	train	train	train
1505	b0420	dxs	TATTCGCTTTCGCCGCGCCA	Rousset	train	train	train	train	test	train	train	train	train	train	train	train	train	train	train	train	test	train	train	train
1506	b3988	rpoC	TCAGGATCTGCTGACGTTCC	Rousset	train	test	train	train	train	train	train	train	train	train	train	train	test	train	train	train	train	train	train	train
1508	b3019	parC	CTCGTAGATTTTACGGATCT	Rousset	train	test	train	train	train	train	train	train	train	train	train	train	train	train	train	train	train	train	test	train
1509	b0177	bamA	ATCTACGGTGAAGTACGGGT	Rousset	test	train	train	train	train	train	train	train	train	train	train	train	train	train	train	test	train	train	train	train
1512	b0098	secA	GGTCAGGGTTTTTCCTTCAC	Rousset	train	train	train	train	train	train	train	train	train	test	train	train	train	test	train	train	train	train	train	train
1515	b0924	mukB	GTTGCGGCGCAAATCCTCGC	Rousset	train	train	train	train	test	train	train	train	train	train	train	train	test	train	train	train	train	train	train	train
1518	b2573	rpoE	CCTTCTGGACCCGTTCAACC	Rousset	test	train	train	train	train	train	train	train	train	train	test	train	train	train	train	train	train	train	train	train
1519	b2891	prfB	GCTGCGCCAGTTTTTCTTCC	Rousset	train	train	train	train	train	train	train	train	train	test	test	train	train	train	train	train	train	train	train	train
1520	b2511	der	GTTCATCAAGTAGCGCTTGT	Rousset	train	train	train	train	train	train	train	train	train	test	train	train	train	train	train	train	test	train	train	train
1521	b0048	folA	CCGTACCCGGTTGACTGCTG	Rousset	train	train	train	train	train	test	train	train	train	train	train	train	train	test	train	train	train	train	train	train
1522	b1211	prfA	CGTCAGGTTGATGCGGTGAT	Rousset	train	train	train	train	train	train	train	train	train	test	train	train	train	train	train	test	train	train	train	train
1524	b3639	dfp	CTGCTGTACAGAAGCATTCA	Rousset	train	train	train	train	train	train	test	train	train	train	train	train	train	train	test	train	train	train	train	train
1525	b3064	tsaD	CGCCGCCTGGATCAACGGTA	Rousset	train	train	train	train	test	train	train	train	train	train	train	train	test	train	train	train	train	train	train	train
1527	b3176	glmM	TGCCGCTGCAAAGGTCGTGC	Rousset	test	train	train	train	train	train	train	train	train	train
1529	b0890	ftsK	CAGGCCGTTTGCGACCAGCT	Rousset	train	train	train	train	train	train	test	train	train	train	train	train	train	train	train	train	train	train	test	train
1531	b3648	gmk	ATCGAGAAAAACATCGACAC	Rousset	train	train	train	train	train	test	train	train	train	train	train	train	train	train	train	test	train	train	train	train
1532	b4143	groL	TTCAGCGATCAGTTTACCTA	Rousset	train	train	test	train	train	train	train	train	train	train	train	train	train	train	train	train	train	train	train	test
1536	b0184	dnaE	AGTAGTCGCTGTGCACCCGC	Rousset	test	train	train	train	train	train	train	train	train	train	train	train	train	train	train	test	train	train	train	train
1538	b2514	hisS	CTAACAATACAAGACGTTCG	Rousset	train	train	train	train	train	train	train	train	test	train	train	train	test	train	train	train	train	train	train	train
1540	b0172	frr	ATAATCGCTTTTTCAACGGC	Rousset	test	train	train	train	train	train	train	train	train	train
1542	b3067	rpoD	ATACGTTCAGCCAGTTCTTC	Rousset	train	train	train	train	train	train	train	train	train	test	train	train	train	train	train	train	test	train	train	train
1543	b0923	mukE	CAACGTCTGAACCGGTTGAA	Rousset	train	train	train	train	test	train	train	train	train	train
1547	b1212	prmC	CCACCAGACACTCCGTATCC	Rousset	train	train	train	train	train	train	test	train	train	train
1548	b1719	thrS	CCGATTGCCATTTTGGTATG	Rousset	train	train	train	train	test	train	train	train	train	train	train	train	train	train	train	test	train	train	train	train
1549	b0185	accA	GCATCAGACGCAGTGCTTTG	Rousset	train	test	train	train	train	train	train	train	train	train	train	test	train	train	train	train	train	train	train	train
1550	b0911	rpsA	CCCACGTTGACGATTTCGCT	Rousset	train	train	train	train	test	train	train	train	train	train	train	test	train	train	train	train	train	train	train	train
1553	b3187	ispB	CGTACAGCCAGCCAGAATCC	Rousset	train	train	train	train	train	train	train	test	train	train	train	test	train	train	train	train	train	train	train	train
1554	b3987	rpoB	CGCACCCATCAATGCACGGT	Rousset	test	train	train	train	train	train	train	train	train	train	train	train	test	train	train	train	train	train	train	train
1557	b3067	rpoD	CAGCAACGGAGCATTGAACC	Rousset	train	train	test	train	train	train	train	train	train	train	train	train	train	train	train	train	test	train	train	train
1558	b1116	lolC	TGACCAGCGCCATCACCCCG	Rousset	train	train	train	train	train	train	train	train	train	test	train	train	test	train	train	train	train	train	train	train
1559	b3835	ubiB	AGGTTCACAGACCGTACGAA	Rousset	train	train	train	train	train	test	train	train	train	train	train	train	train	test	train	train	train	train	train	train
1562	b2234	nrdA	ATCTTCACCTTTCAGCAGAC	Rousset	train	train	train	train	train	train	train	test	train	train	train	train	train	train	train	train	train	test	train	train
1563	b2411	ligA	CAGCTTCAGCTCACAGCACC	Rousset	train	train	train	train	train	train	train	train	train	test	train	train	train	train	train	train	train	train	train	test
1565	b0886	cydC	GCGCACGGGCGATAGCCAGA	Rousset	train	train	test	train	train	train	train	train	train	train	train	train	train	train	test	train	train	train	train	train
1567	b2234	nrdA	TCTTTCTTATAGGTATCGAT	Rousset	train	train	train	train	train	train	train	test	train	train	train	train	train	train	train	train	train	test	train	train
1568	b2926	pgk	ACAGGGATTTACCCACATCG	Rousset	train	train	train	test	train	train	train	train	train	train	train	train	train	test	train	train	train	train	train	train
1569	b3030	parE	GGGTACCGCCCTGCATCGTT	Rousset	train	test	train	train	train	train	train	train	train	train	train	train	test	train	train	train	train	train	train	train
1570	b2568	lepB	GCCTGGCCGGAACTGCATCC	Rousset	train	train	train	train	train	train	train	train	test	train	train	test	train	train	train	train	train	train	train	train
1571	b0886	cydC	GCGATCGGCAACACGAGTTT	Rousset	train	train	train	train	train	train	train	train	train	test	train	train	train	train	test	train	train	train	train	train
1573	b3030	parE	TTCGTCTGCCCGGCAAACTG	Rousset	train	train	train	train	train	train	train	train	test	train	train	train	test	train	train	train	train	train	train	train
1574	b3067	rpoD	AGGTGGAGAACTTGTAACCA	Rousset	test	train	train	train	train	train	train	train	train	train	train	train	train	train	train	train	test	train	train	train
1576	b0930	asnS	CGCCAGGTGACGGCTGGTGT	Rousset	train	train	train	train	train	train	train	test	train	train	train	train	train	train	test	train	train	train	train	train
1577	b1876	argS	CCGGTACATAGCCTGCTTTA	Rousset	test	train	train	train	train	train	train	train	train	train	train	test	train	train	train	train	train	train	train	train
1578	b3805	hemC	GATTTCGCCATCAATAAGCT	Rousset	train	train	train	train	train	train	train	train	train	test	train	train	train	train	train	train	train	train	train	test
1581	b3064	tsaD	AGGGATCGCCGGAACGTCCC	Rousset	test	train	train	train	train	train	train	train	train	train	train	train	test	train	train	train	train	train	train	train
1588	b3178	ftsH	AGCGCCACGCTGGCGGCCTA	Rousset	train	train	train	train	test	train	train	train	train	train	train	train	train	train	train	train	test	train	train	train
1589	b3249	mreD	ATGCGAGGTTGCGGAAAAGC	Rousset	train	train	train	train	train	train	test	train	train	train	test	train	train	train	train	train	train	train	train	train
1590	b4258	valS	TTCATCTTTGATGAAGTGCA	Rousset	train	train	train	train	test	train	train	train	train	train	train	train	train	train	train	train	test	train	train	train
1592	b0414	ribD	CGCGCGAACCAGGTTTCGCC	Rousset	test	train	train	train	train	train	train	train	train	train	train	train	train	train	train	test	train	train	train	train
1598	b0177	bamA	TTGACACGTGAACCATCTGT	Rousset	train	train	train	test	train	train	train	train	train	train	train	train	train	train	train	test	train	train	train	train
1601	b0086	murF	GTTGTTGTCGGCGTTCATAA	Rousset	train	train	train	test	train	train	train	train	train	train	train	train	train	train	train	train	train	train	train	test
1602	b2697	alaS	AAGATTTGCGCTCTCCTGTG	Rousset	train	test	train	train	train	train	train	train	train	train	test	train	train	train	train	train	train	train	train	train
1603	b0924	mukB	GAATCGCTTCCAGCGTCATA	Rousset	train	train	train	train	train	train	train	train	train	test	train	train	test	train	train	train	train	train	train	train
1609	b3637	rpmB	GTTTAGTCGCGTTCAGTGCG	Rousset	train	train	train	train	train	train	test	train	train	train	test	train	train	train	train	train	train	train	train	train
1610	b2610	ffh	CCCGCCATCAGTACGACCGC	Rousset	train	test	train	train	train	train	train	train	train	train	train	test	train	train	train	train	train	train	train	train
1612	b0886	cydC	GCAGCCAGGCCGTCAGTTGT	Rousset	train	train	train	train	train	test	train	train	train	train	train	train	train	train	test	train	train	train	train	train
1615	b1277	ribA	AACAATATTAATCCCTGCTT	Rousset	train	train	train	train	train	train	train	test	train	train
1616	b0911	rpsA	CGTCGCCAACGCTCAGAACC	Rousset	train	train	train	train	test	train	train	train	train	train	train	test	train	train	train	train	train	train	train	train
1617	b1713	pheT	TTTGCTACGACGTAGAGTGA	Rousset	train	train	test	train	train	train	train	train	train	train	test	train	train	train	train	train	train	train	train	train
1618	b3398	igaA	CGCCACAGGCCGGAACGATC	Rousset	train	test	train	train	train	train	train	train	train	train	train	train	train	train	train	train	test	train	train	train
1621	b0639	nadD	TGGTTAATGTAAGTCAGTAC	Rousset	train	train	train	train	train	train	train	test	train	train
1622	b3384	trpS	CCGATTTCGGATCTTCCAGC	Rousset	test	train	train	train	train	train	train	train	train	train	train	train	train	train	train	train	train	test	train	train
1623	b3987	rpoB	CTTACGAATACGTTTTTTCT	Rousset	train	train	train	train	train	train	test	train	train	train	train	train	test	train	train	train	train	train	train	train
1625	b1866	aspS	TCCATCACTTCACGCACTTG	Rousset	train	train	train	test	train	train	train	train	train	train	train	train	train	test	train	train	train	train	train	train
1626	b2697	alaS	CTGCGTATCTTCCACCGCAA	Rousset	train	train	test	train	train	train	train	train	train	train	test	train	train	train	train	train	train	train	train	train
1627	b0414	ribD	TGGCAGCGTGCATAATCCGC	Rousset	train	train	train	test	train	train	train	train	train	train	train	train	train	train	train	test	train	train	train	train
1628	b0475	hemH	TTTTACCGCTTCAGGTGTGG	Rousset	train	train	train	train	train	train	test	train	train	train	train	train	train	train	train	test	train	train	train	train
1629	b0680	glnS	TCAGTTCATCAACGTACGCC	Rousset	train	train	train	train	test	train	train	train	train	train	train	train	train	train	train	train	train	test	train	train
1630	b3169	nusA	TTCCTGGGCCTGTGCAATGG	Rousset	train	test	train	train	train	train	train	train	train	train	train	test	train	train	train	train	train	train	train	train
1632	b1118	lolE	CGCATCGCCCTGGACAAACG	Rousset	train	train	train	test	train	train	train	train	train	train	train	train	train	train	train	test	train	train	train	train
1633	b3987	rpoB	TTTGTTTCTCTTCGTCTGTC	Rousset	train	train	test	train	train	train	train	train	train	train	train	train	test	train	train	train	train	train	train	train
1634	b3288	fmt	TCAATTTCCAGCCAGCTCAT	Rousset	train	train	train	train	train	train	train	train	train	test
1636	b3251	mreB	CTTCCATTAACAAACGGTCA	Rousset	test	train	train	train	train	train	train	train	train	train	train	test	train	train	train	train	train	train	train	train
1640	b0194	proS	AGCTAAGCTCGTTACGAATC	Rousset	test	train	train	train	train	train	train	train	train	train	train	train	train	train	train	test	train	train	train	train
1642	b0176	rseP	AAGGCATGGTGGCGGAGTTC	Rousset	train	train	test	train	train	train	train	train	train	train	test	train	train	train	train	train	train	train	train	train
1645	b3255	accB	AACTTGCGGCAGGAGCTGCA	Rousset	train	train	train	train	train	train	train	train	test	train
1647	b3863	polA	GCTGTCCATATCGTGACGCC	Rousset	train	train	train	train	train	train	train	train	test	train	train	train	train	train	train	train	train	train	train	test
1648	b3988	rpoC	ATGTCGGCCAAAGATTTCAG	Rousset	train	train	train	train	test	train	train	train	train	train	train	train	test	train	train	train	train	train	train	train
1649	b0026	ileS	GCCCAGCGCGCGGATGATGT	Rousset	train	train	train	train	train	train	train	test	train	train	train	train	train	test	train	train	train	train	train	train
1651	b0924	mukB	GCTGATAAGCCTGCTCAAAC	Rousset	train	train	train	train	train	train	train	test	train	train	train	train	test	train	train	train	train	train	train	train
1653	b0915	lpxK	AACCGGTACGGGGGCACGCC	Rousset	test	train	train	train	train	train	train	train	train	train	train	train	train	train	train	train	train	test	train	train
1655	b3997	hemE	GATCCATAATCACTCCTTAG	Rousset	train	test	train	train	train	train	train	train	train	train	train	train	train	test	train	train	train	train	train	train
1656	b2746	ispF	CATATGGCAGCCGAGATCTT	Rousset	test	train	train	train	train	train	train	train	train	train
1659	b2188	yejM	CATCAGCGTCGTCATCAGAT	Rousset	train	test	train	train	train	train	train	train	train	train	train	train	train	train	train	train	train	test	train	train
1661	b0088	murD	AGCACAACTTCAAAGCGATG	Rousset	train	train	train	train	train	train	train	test	train	train	train	test	train	train	train	train	train	train	train	train
1664	b2412	zipA	GGCTGCTGGACCGGTTGACG	Rousset	train	train	train	train	train	train	train	test	train	train	train	train	train	train	train	test	train	train	train	train
1665	b3987	rpoB	TACGAGACGGTACGCCCAGC	Rousset	train	train	test	train	train	train	train	train	train	train	train	train	test	train	train	train	train	train	train	train
1668	b0924	mukB	AGAAGTACGGCGCATCTTCC	Rousset	train	train	train	train	train	train	test	train	train	train	train	train	test	train	train	train	train	train	train	train
1670	b4262	lptG	ATGCCATAAACCAACGTCAG	Rousset	train	train	train	train	train	train	test	train	train	train	train	train	test	train	train	train	train	train	train	train
1671	b1714	pheS	GGATCTGTACGCCAGAGGTC	Rousset	train	train	train	test	train	train	train	train	train	train	test	train	train	train	train	train	train	train	train	train
1673	b2610	ffh	GATTAGCGACCAGGGAAGCC	Rousset	train	test	train	train	train	train	train	train	train	train	train	test	train	train	train	train	train	train	train	train
1677	b3282	tsaC	ACGCTGCACGTCAGTCAACA	Rousset	train	train	train	train	train	train	test	train	train	train	train	test	train	train	train	train	train	train	train	train
1681	b0184	dnaE	GGCCACCAGTGAACCCGCAC	Rousset	train	train	train	train	test	train	train	train	train	train	train	train	train	train	train	test	train	train	train	train
1682	b0930	asnS	GCCAGCTTTTGAATCTCGGC	Rousset	train	train	train	train	train	test	train	train	train	train	train	train	train	train	test	train	train	train	train	train
1683	b3863	polA	GATAAGATGAACCATCTACA	Rousset	train	train	train	test	train	train	train	train	train	train	train	train	train	train	train	train	train	train	train	test
1686	b2323	fabB	GCCCAGAGAGTGACCGGTCA	Rousset	train	train	train	train	test	train	train	train	train	train	train	train	train	train	train	train	train	test	train	train
1687	b0054	lptD	ACCCACCGGCAACTGCAAAT	Rousset	train	train	train	train	train	train	train	train	test	train	train	train	train	train	train	train	train	test	train	train
1689	b0923	mukE	CCTCATTCGCCAGCCGTTCC	Rousset	train	test	train	train	train	train	train	train	train	train
1694	b3168	infB	TGTCACGCAGAACGCGGATC	Rousset	train	test	train	train	train	train	train	train	train	train	train	train	train	train	train	train	test	train	train	train
1696	b2780	pyrG	TTCACAAAGCCTGCAAACAG	Rousset	test	train	train	train	train	train	train	train	train	train	train	train	train	train	test	train	train	train	train	train
1700	b3704	rnpA	CGGCCGAGAATGGTAATTTG	Rousset	train	test	train	train	train	train	train	train	train	train	train	train	train	train	train	test	train	train	train	train
1701	b1876	argS	TTTCGCACAGGCGATATCAG	Rousset	train	train	train	train	train	train	train	train	test	train	train	test	train	train	train	train	train	train	train	train
1702	b3730	glmU	AGCAGACCAATGCCACCCTG	Rousset	train	train	train	test	train	train	train	train	train	train	train	train	train	train	test	train	train	train	train	train
1704	b3064	tsaD	ATTTCACCTGACTATACAAT	Rousset	train	train	test	train	train	train	train	train	train	train	train	train	test	train	train	train	train	train	train	train
1705	b0470	dnaX	CCAGTTTTTGCTGTGCACCG	Rousset	train	train	train	train	train	train	train	train	test	train	train	train	train	train	train	test	train	train	train	train
1709	b0642	leuS	GCGGGCGATCACGTCACCGA	Rousset	test	train	train	train	train	train	train	train	train	train	train	train	train	test	train	train	train	train	train	train
1710	b3030	parE	TTAAGGATCTTACCTTTCAG	Rousset	train	train	train	train	train	train	train	test	train	train	train	train	test	train	train	train	train	train	train	train
1711	b3559	glyS	ATAACCTTCGTCCTGATACC	Rousset	train	train	train	train	train	test	train	train	train	train	train	train	train	test	train	train	train	train	train	train
1712	b4258	valS	CTTCAACCGCCGGTTTCGCC	Rousset	train	train	train	train	train	train	train	train	train	test	train	train	train	train	train	train	test	train	train	train
1716	b3235	degS	ATAGCTGGCAGGCGTCTCAT	Rousset	train	train	train	train	train	train	train	train	test	train	train	train	test	train	train	train	train	train	train	train
1717	b0054	lptD	GGTCCGCTTTACCGCGACCC	Rousset	train	train	train	train	test	train	train	train	train	train	train	train	train	train	train	train	train	test	train	train
1720	b0635	mrdA	ATTCGGATCGTTCAACAAGG	Rousset	train	train	train	test	train	train	train	train	train	train	train	train	train	train	train	train	train	train	train	test
1721	b3398	igaA	AAAGCGTTCCACTGTTCTTG	Rousset	train	train	train	train	train	train	train	train	train	test	train	train	train	train	train	train	test	train	train	train
1722	b0414	ribD	CATGTGGTTCACCCGCACGT	Rousset	train	train	train	train	test	train	train	train	train	train	train	train	train	train	train	test	train	train	train	train
1723	b0085	murE	CCGGCAGTTTTGCCAGCCAG	Rousset	train	train	test	train	train	train	train	train	train	train	train	test	train	train	train	train	train	train	train	train
1724	b0091	murC	TTAAATTCTCAAAGTCGCCC	Rousset	train	train	train	test	train	train	train	train	train	train	train	test	train	train	train	train	train	train	train	train
1725	b3019	parC	TAAATTTGGCGCTGGCATTC	Rousset	train	train	train	train	train	train	test	train	train	train	train	train	train	train	train	train	train	train	test	train
1728	b3056	cca	CATCGGCAATACGAAAACCG	Rousset	test	train	train	train	train	train	train	train	train	train	train	train	train	train	train	train	train	train	train	test
1730	b1099	holB	ACGCCTGAATGAGTAGCGCA	Rousset	train	train	train	train	train	train	test	train	train	train
1738	b1131	purB	TCGATCGGGTTAACTTTATG	Rousset	train	train	train	test	train	train	train	train	train	train	test	train	train	train	train	train	train	train	train	train
1739	b4052	dnaB	GCACTGATGTTAGCCGCACT	Rousset	test	train	train	train	train	train	train	train	train	train	train	train	train	train	train	train	train	test	train	train
1740	b4261	lptF	CCGGCACGCCCAACCCGAGA	Rousset	train	train	train	train	train	test	train	train	train	train	train	train	train	test	train	train	train	train	train	train
1741	b3249	mreD	GCTCGCCACTATTGCCCTCC	Rousset	train	train	train	train	train	train	train	train	train	test	test	train	train	train	train	train	train	train	train	train
1742	b4041	plsB	AGCGTACCGCGGTTGATCGA	Rousset	train	train	train	train	train	test	train	train	train	train	train	train	train	train	train	train	train	train	train	test
1744	b0733	cydA	CCGTTTCCATAATGGCCAGC	Rousset	train	train	train	train	train	test	train	train	train	train	train	train	train	train	train	train	test	train	train	train
1745	b2926	pgk	TCTTTCAGGTAGTTAACAAC	Rousset	train	train	train	train	train	train	test	train	train	train	train	train	train	test	train	train	train	train	train	train
1750	b0642	leuS	CCACCAATGTAGATATCCAC	Rousset	train	train	train	train	test	train	train	train	train	train	train	train	train	test	train	train	train	train	train	train
1751	b3169	nusA	TTCGATCAGCATTTCCGGCT	Rousset	train	train	train	train	test	train	train	train	train	train	train	test	train	train	train	train	train	train	train	train
1755	b0930	asnS	ACCAGCAACTTCAACCTTGC	Rousset	train	train	train	train	train	test	train	train	train	train	train	train	train	train	test	train	train	train	train	train
1757	b0922	mukF	AGAAAAGAGAGTCGGTCTAC	Rousset	train	train	train	train	test	train	train	train	train	train	train	train	train	train	test	train	train	train	train	train
1759	b0415	ribE	ACCAGCGACATATTCAAAGT	Rousset	train	train	train	test	train	train	train	train	train	train	train	train	train	train	train	test	train	train	train	train
1761	b3843	ubiD	CCGAACAGGTTGCACAGCAC	Rousset	train	train	train	train	test	train	train	train	train	train	train	train	train	train	train	train	train	train	test	train
1762	b3384	trpS	CCGCTGAAAGGATATCCAAC	Rousset	train	train	train	train	train	train	train	train	train	test	train	train	train	train	train	train	train	test	train	train
1765	b0657	lnt	AGTTAATACCGCTGCCAAAG	Rousset	train	train	train	train	train	train	train	train	train	test	train	train	train	train	train	train	train	train	test	train
1766	b1779	gapA	ATTTGGAGATGTGAGCGATC	Rousset	train	train	train	train	train	train	test	train	train	train	train	train	train	train	test	train	train	train	train	train
1769	b2511	der	CACCACGTTGGCGTCTTCAA	Rousset	train	train	test	train	train	train	train	train	train	train	train	train	train	train	train	train	test	train	train	train
1772	b1713	pheT	TTTTCACGCGCTTGAGCGAC	Rousset	train	train	train	train	train	train	train	test	train	train	test	train	train	train	train	train	train	train	train	train
1774	b3650	spoT	CTCTTTACGGTTGCCGCGCG	Rousset	train	train	test	train	train	train	train	train	train	train	train	train	train	train	train	train	train	train	train	test
1775	b3702	dnaA	ACCTTCCAGCAGGGCGTTGA	Rousset	train	train	train	train	train	train	train	train	train	test	train	train	train	train	train	train	test	train	train	train
1776	b0475	hemH	CGCTTCAGGTGTGGGGGCAT	Rousset	test	train	train	train	train	train	train	train	train	train	train	train	train	train	train	test	train	train	train	train
1777	b3865	yihA	AGCCACTTCAATTCCGGTAT	Rousset	train	train	train	train	train	train	train	train	test	train
1786	b2607	trmD	CGGTCATGCGTGAAGTCGCG	Rousset	train	train	train	train	train	train	train	test	train	train	train	train	train	test	train	train	train	train	train	train
1787	b3933	ftsN	GATAAAGGTCACAAGAACGG	Rousset	train	train	train	train	train	train	train	train	test	train	train	train	train	train	test	train	train	train	train	train
1789	b3997	hemE	AGTCACTTCGCACGCCAGCT	Rousset	train	train	train	train	train	train	test	train	train	train	train	train	train	test	train	train	train	train	train	train
1790	b1807	tsaB	GTCAGGATATCCTGCACCAT	Rousset	train	train	train	train	test	train	train	train	train	train	train	test	train	train	train	train	train	train	train	train
1792	b3030	parE	ACTCACGCATCGCGTCCAAC	Rousset	train	train	train	train	train	test	train	train	train	train	train	train	test	train	train	train	train	train	train	train
1795	b0168	map	CAGTACGACGTTGGTTTCAC	Rousset	train	train	train	train	train	train	test	train	train	train	train	train	train	train	train	train	train	train	train	test
1799	b2926	pgk	CGCCTTCGGTAGGACGACCC	Rousset	train	train	test	train	train	train	train	train	train	train	train	train	train	test	train	train	train	train	train	train
1800	b3301	rplO	TCACTTTCGCGAACTCGATC	Rousset	train	train	train	train	train	train	train	train	train	test
1801	b0924	mukB	AGAGAGCACATCCAGTAGCA	Rousset	train	train	train	train	train	test	train	train	train	train	train	train	test	train	train	train	train	train	train	train
1803	b4168	tsaE	CACCAGGCAGATGGCATCGT	Rousset	train	train	train	train	train	test	train	train	train	train
1807	b1211	prfA	TGCGCGAAAACGTTCCTGGT	Rousset	train	train	train	train	train	train	train	test	train	train	train	train	train	train	train	test	train	train	train	train
1809	b0640	holA	TTGCGCGCGCAGCAACCCAG	Rousset	train	train	train	train	train	train	train	train	test	train	train	train	train	train	train	test	train	train	train	train
1811	b0097	secM	ATGACGGATTACCGTGCGAA	Rousset	train	train	train	train	train	train	train	train	train	test
1815	b0088	murD	ACCGCGAATCGGCATTGTTA	Rousset	train	train	train	train	train	test	train	train	train	train	train	test	train	train	train	train	train	train	train	train
1818	b3982	nusG	ATTTCAACCACTTCTTCGGT	Rousset	train	train	train	train	test	train	train	train	train	train	train	train	train	train	train	train	train	train	test	train
1819	b0470	dnaX	GTGCTTACGATCAAATGGGG	Rousset	test	train	train	train	train	train	train	train	train	train	train	train	train	train	train	test	train	train	train	train
1821	b3987	rpoB	CGATACGCTTGTGACCAGAC	Rousset	train	train	test	train	train	train	train	train	train	train	train	train	test	train	train	train	train	train	train	train
1824	b3704	rnpA	CCACCACGAAATCCATAGCC	Rousset	train	train	train	train	train	test	train	train	train	train	train	train	train	train	train	test	train	train	train	train
1826	b2153	folE	TATCCATTTCATGCACGGGC	Rousset	train	train	train	train	train	train	train	train	train	test	test	train	train	train	train	train	train	train	train	train
1827	b0184	dnaE	AAAAGGCCAGACGCTCTTCC	Rousset	test	train	train	train	train	train	train	train	train	train	train	train	train	train	train	test	train	train	train	train
1828	b1356	racR	TAATGGCCTGCTCTATCGCT	Rousset	test	train	train	train	train	train	train	train	train	train
1829	b2533	suhB	TTCAAGTTCACCGCTTTCTT	Rousset	train	train	test	train	train	train	train	train	train	train	train	train	train	train	train	train	train	train	test	train
1832	b2511	der	ACGCTTACGTTTACGCATCT	Rousset	train	train	train	train	train	train	test	train	train	train	train	train	train	train	train	train	test	train	train	train
1837	b3987	rpoB	GTACCAGGCCAACGCGGAAC	Rousset	train	train	train	train	train	train	train	test	train	train	train	train	test	train	train	train	train	train	train	train
1839	b1714	pheS	CGTTTTCGAAGAATGAACGC	Rousset	train	train	train	train	test	train	train	train	train	train	test	train	train	train	train	train	train	train	train	train
1845	b0475	hemH	TTCCGGTGCCATCCCCAATG	Rousset	train	train	train	train	train	test	train	train	train	train	train	train	train	train	train	test	train	train	train	train
1846	b0031	dapB	CGGCTCCCGCGATGGCAACG	Rousset	train	test	train	train	train	train	train	train	train	train	train	train	train	train	train	train	train	train	train	test
1852	b2891	prfB	GGAACGGTCGTTCTGGCACT	Rousset	train	train	train	train	train	train	train	train	train	test	test	train	train	train	train	train	train	train	train	train
1864	b4261	lptF	CGTGGGTTAACCACGCTCAG	Rousset	train	train	train	train	train	train	train	test	train	train	train	train	train	test	train	train	train	train	train	train
1866	b0173	dxr	CGCGGAAGTGTTCGGGATTA	Rousset	train	train	train	train	train	train	test	train	train	train	train	train	train	train	train	train	train	train	test	train
1871	b2234	nrdA	ACGGGCTATGGGTATTGCAG	Rousset	train	train	train	train	train	train	train	train	train	test	train	train	train	train	train	train	train	test	train	train
1872	b0184	dnaE	CCCGCACCGGAGCCACGGCC	Rousset	train	train	train	test	train	train	train	train	train	train	train	train	train	train	train	test	train	train	train	train
1873	b0168	map	ATAGAGATGCAAACGGATTT	Rousset	train	test	train	train	train	train	train	train	train	train	train	train	train	train	train	train	train	train	train	test
1874	b3730	glmU	ATGCAGCACTTTCGGAAGAT	Rousset	train	train	test	train	train	train	train	train	train	train	train	train	train	train	test	train	train	train	train	train
1875	b2315	folC	GCCAGAGGCGACGCGGCTTG	Rousset	train	train	train	test	train	train	train	train	train	train	train	train	test	train	train	train	train	train	train	train
1877	b3187	ispB	TGATGCATCGCATGCAGCAG	Rousset	train	train	train	train	test	train	train	train	train	train	train	test	train	train	train	train	train	train	train	train
1878	b3639	dfp	TGCGCGATAATCCGCCACGG	Rousset	train	train	train	train	train	test	train	train	train	train	train	train	train	train	test	train	train	train	train	train
1879	b3997	hemE	CGACTTTATTGCCCACACGG	Rousset	train	train	train	train	train	train	test	train	train	train	train	train	train	test	train	train	train	train	train	train
1882	b3235	degS	CTACAGGGATCACCGAACCA	Rousset	test	train	train	train	train	train	train	train	train	train	train	train	test	train	train	train	train	train	train	train
1883	b0025	ribF	GCAAACAGTTCCAGTGGTTG	Rousset	train	train	train	train	train	test	train	train	train	train	train	train	train	train	train	test	train	train	train	train
1885	b0031	dapB	GTTCAGCGTACCTTCCGGAC	Rousset	train	train	train	train	test	train	train	train	train	train	train	train	train	train	train	train	train	train	train	test
1886	b1207	prs	AGCATGTCTTCCAGCAGGAT	Rousset	train	train	train	train	train	train	test	train	train	train	train	train	train	train	train	train	train	train	test	train
1889	b4168	tsaE	GGTTCGACCAGCGTATAAGT	Rousset	train	train	train	train	train	train	train	test	train	train
1894	b3067	rpoD	CGCCTGATCCGCGATAGAGC	Rousset	train	train	train	train	train	train	train	train	test	train	train	train	train	train	train	train	test	train	train	train
1895	b0915	lpxK	TTTCCACATCACGCGCCAGA	Rousset	train	train	train	train	train	train	train	train	train	test	train	train	train	train	train	train	train	test	train	train
1900	b2231	gyrA	CTTCCGTCAGGTTGTGCGGC	Rousset	train	train	train	train	train	train	test	train	train	train	train	train	train	train	train	train	train	test	train	train
1901	b2615	nadK	TGCAGAGAGGGAATAGGCGG	Rousset	test	train	train	train	train	train	train	train	train	train	train	train	train	test	train	train	train	train	train	train
1902	b0893	serS	ACTTCAAAGTCAAACTCACG	Rousset	train	train	train	test	train	train	train	train	train	train	train	train	train	train	train	train	train	train	test	train
1904	b3288	fmt	ACCAGTTGCTGGTTTTCTTG	Rousset	train	train	train	train	test	train	train	train	train	train
1909	b0188	tilS	GCACCAGTTCCCCCCGCGTG	Rousset	train	train	train	train	train	train	test	train	train	train	train	train	train	test	train	train	train	train	train	train
1910	b1084	rne	CGGACGCGCAGGAGCGGCAG	Rousset	train	train	train	train	train	train	train	train	train	test	train	train	train	train	train	train	train	train	test	train
1921	b0094	ftsA	TGGAACCCAGCGCACAACCG	Rousset	train	train	train	train	train	train	train	train	train	test	train	train	train	train	train	test	train	train	train	train
1923	b3064	tsaD	AGTAGCGCGCCGACTAATCC	Rousset	train	train	test	train	train	train	train	train	train	train	train	train	test	train	train	train	train	train	train	train
1926	b2114	metG	AGCGAAGTCGTCAAAGGTGA	Rousset	train	train	train	train	train	test	train	train	train	train	test	train	train	train	train	train	train	train	train	train
1933	b1212	prmC	AGACACTCCGTATCCGGGCG	Rousset	train	test	train	train	train	train	train	train	train	train
1935	b3997	hemE	TAACCCCATCGCGTCCGGCA	Rousset	train	train	train	train	test	train	train	train	train	train	train	train	train	test	train	train	train	train	train	train
1938	b4041	plsB	CGTTATGGACGTTGATGCCC	Rousset	train	train	train	train	train	train	train	train	test	train	train	train	train	train	train	train	train	train	train	test
1939	b0369	hemB	GCAGCGCAGGAGATTTGCGC	Rousset	train	test	train	train	train	train	train	train	train	train	train	train	train	train	train	train	train	train	train	test
1941	b0475	hemH	CAGATCCGGTTCGCCATGTT	Rousset	train	train	train	train	train	train	test	train	train	train	train	train	train	train	train	test	train	train	train	train
1942	b0924	mukB	AGATATCTTTACCGCGCAGG	Rousset	train	train	train	test	train	train	train	train	train	train	train	train	test	train	train	train	train	train	train	train
1944	b3981	secE	TTCAGACATCTCAGAACCTC	Rousset	train	train	train	train	train	train	train	test	train	train
1945	b0098	secA	TAACGATGTAGTCGACGTCA	Rousset	train	train	train	train	test	train	train	train	train	train	train	train	train	test	train	train	train	train	train	train
1950	b2780	pyrG	GATGTGCGGAATAACCTGCA	Rousset	train	train	train	train	test	train	train	train	train	train	train	train	train	train	test	train	train	train	train	train
1952	b2234	nrdA	GCTTCCCAGTCGTAATGCAG	Rousset	train	train	train	train	train	train	train	train	train	test	train	train	train	train	train	train	train	test	train	train
1954	b0184	dnaE	AGCTTTTCTTATCATCCAGC	Rousset	test	train	train	train	train	train	train	train	train	train	train	train	train	train	train	test	train	train	train	train
1957	b0657	lnt	CGGCAGACTGGAGTGGACGG	Rousset	train	train	train	train	train	train	train	train	train	test	train	train	train	train	train	train	train	train	test	train
1959	b2568	lepB	ATCGTCAGCTCTTTTGAGAC	Rousset	train	train	train	train	test	train	train	train	train	train	train	test	train	train	train	train	train	train	train	train
1963	b4143	groL	GTCCAGTTCGTCCTGCAGAC	Rousset	train	train	train	train	train	train	train	test	train	train	train	train	train	train	train	train	train	train	train	test
1967	b3967	murI	GGGATAACGTTCTTGCACCG	Rousset	train	train	train	train	train	train	train	test	train	train
1968	b3249	mreD	GTGCCCACATTTACGCGATG	Rousset	train	train	train	train	train	test	train	train	train	train	test	train	train	train	train	train	train	train	train	train
1970	b1207	prs	CTTCGGCCAGCATACCTGAC	Rousset	train	train	train	train	train	train	train	train	train	test	train	train	train	train	train	train	train	train	test	train
1973	b0181	lpxA	CCCTGCGCAATGACATAAGG	Rousset	train	train	train	train	train	train	train	train	train	test	train	train	train	train	train	train	train	train	test	train
1974	b0194	proS	TTTACCGGACCCAGTGAACC	Rousset	train	train	test	train	train	train	train	train	train	train	train	train	train	train	train	test	train	train	train	train
1980	b3988	rpoC	ACCGATGTGGAACGTACGCA	Rousset	train	train	test	train	train	train	train	train	train	train	train	train	test	train	train	train	train	train	train	train
1981	b0091	murC	AGCATCTCGGCTACCCGCGC	Rousset	train	train	train	train	train	train	train	train	train	test	train	test	train	train	train	train	train	train	train	train
1983	b2595	bamD	AATCGATATTCGGATGGGTC	Rousset	test	train	train	train	train	train	train	train	train	train
1985	b3056	cca	ACCGGAACCGGATTTCCGTT	Rousset	train	train	train	train	train	test	train	train	train	train	train	train	train	train	train	train	train	train	train	test
1986	b3863	polA	GACGTTGACGGCGCGCCACC	Rousset	train	test	train	train	train	train	train	train	train	train	train	train	train	train	train	train	train	train	train	test
1987	b3843	ubiD	ACCGAGAATCGTGGCGGGAT	Rousset	train	train	train	train	train	train	test	train	train	train	train	train	train	train	train	train	train	train	test	train
1990	b2696	csrA	TACGCTGGTAGATCTCTTCA	Rousset	train	train	train	train	train	train	train	test	train	train
1991	b4143	groL	CAGTTTACCTACGGTTTCGT	Rousset	train	train	train	test	train	train	train	train	train	train	train	train	train	train	train	train	train	train	train	test
1992	b1714	pheS	ACGCAGGGTCGTCATCTGAA	Rousset	train	train	train	train	train	train	test	train	train	train	test	train	train	train	train	train	train	train	train	train
1994	b3169	nusA	GCGTTAATCACGAACTGCGC	Rousset	train	train	train	train	train	train	train	train	train	test	train	test	train	train	train	train	train	train	train	train
1999	b3250	mreC	AATCACAGTATAAGCGCGCT	Rousset	train	test	train	train	train	train	train	train	train	train	train	train	train	train	test	train	train	train	train	train
2016	b0171	pyrH	AAACACGAATCGGTAATTTA	Rousset	train	train	train	train	train	train	train	train	train	test	train	train	train	train	train	train	train	test	train	train
2018	b1092	fabD	TTCATCAGCGCACAGTGAGA	Rousset	train	train	train	train	train	train	train	train	train	test
2019	b3169	nusA	CACGAACGCGGTCGCCAGGG	Rousset	train	train	train	train	train	train	test	train	train	train	train	test	train	train	train	train	train	train	train	train
2020	b3296	rpsD	CTGACGTGCTTCTGCACGAG	Rousset	train	train	train	train	train	test	train	train	train	train
2022	b0733	cydA	AGTGATAGCGACCGGTTTTC	Rousset	train	train	train	train	train	train	train	train	train	test	train	train	train	train	train	train	test	train	train	train
2025	b2114	metG	ACCGAAGTAAGGGGCGTCGC	Rousset	train	train	train	train	train	train	train	train	test	train	test	train	train	train	train	train	train	train	train	train
2027	b2153	folE	GCACAGCGCGCAGAAACTCG	Rousset	train	train	train	train	train	train	train	train	train	test	test	train	train	train	train	train	train	train	train	train
2030	b0194	proS	ATATCAGCAAACATCACGCC	Rousset	train	test	train	train	train	train	train	train	train	train	train	train	train	train	train	test	train	train	train	train
2033	b4143	groL	AGCAACGGAAACACCATCTT	Rousset	train	train	train	train	train	train	train	test	train	train	train	train	train	train	train	train	train	train	train	test
2034	b2533	suhB	ACGAACCAGCAGCTCGCCTG	Rousset	train	train	train	test	train	train	train	train	train	train	train	train	train	train	train	train	train	train	test	train
2036	b3296	rpsD	CTGCTCAGCCAGCTCCAGAG	Rousset	test	train	train	train	train	train	train	train	train	train
2039	b3199	lptC	TAACGTGACGAGGTCTTCAG	Rousset	train	train	train	train	test	train	train	train	train	train
2041	b3982	nusG	TATCACCAACCTGCTGCAGG	Rousset	train	train	train	train	train	train	train	test	train	train	train	train	train	train	train	train	train	train	test	train
2042	b3464	ftsY	CGTGATGCCGGTTAAGCCAA	Rousset	train	train	train	train	test	train	train	train	train	train	train	train	train	train	train	train	train	train	train	test
2043	b0415	ribE	AGCGGCAGCTCATAGGCACC	Rousset	train	train	train	test	train	train	train	train	train	train	train	train	train	train	train	test	train	train	train	train
2045	b1118	lolE	AAGGGCAATACCTGACACGC	Rousset	train	train	train	train	train	test	train	train	train	train	train	train	train	train	train	test	train	train	train	train
2047	b2315	folC	GATCGATAGTTTTACTGTGC	Rousset	train	train	train	train	train	train	train	test	train	train	train	train	test	train	train	train	train	train	train	train
2048	b2231	gyrA	TTACCTGATACGGAATTTCG	Rousset	train	train	train	train	test	train	train	train	train	train	train	train	train	train	train	train	train	test	train	train
2052	b2942	metK	GCTGCGGTTTCTTTGTAGAT	Rousset	train	train	train	train	train	train	train	train	train	test	train	train	test	train	train	train	train	train	train	train
2057	b0924	mukB	GTCCGCCGCCACGTAGTTGG	Rousset	test	train	train	train	train	train	train	train	train	train	train	train	test	train	train	train	train	train	train	train
2065	b3987	rpoB	AACGGATACGACGGTTGCCG	Rousset	test	train	train	train	train	train	train	train	train	train	train	train	test	train	train	train	train	train	train	train
2070	b2234	nrdA	ATCACGGGAGATCAGGTCTG	Rousset	train	train	test	train	train	train	train	train	train	train	train	train	train	train	train	train	train	test	train	train
2072	b2511	der	TCGCTTCATCTGCCGGCATC	Rousset	train	train	train	test	train	train	train	train	train	train	train	train	train	train	train	train	test	train	train	train
2074	b3987	rpoB	TCTGCTCTGTGGTGTAGTTC	Rousset	train	train	train	test	train	train	train	train	train	train	train	train	test	train	train	train	train	train	train	train
2075	b1215	kdsA	CGGTCCACGATAAGAGTGGA	Rousset	train	test	train	train	train	train	train	train	train	train	train	train	train	test	train	train	train	train	train	train
2076	b2411	ligA	TGCCGCCAGACCTGCTGCGG	Rousset	train	train	train	train	train	train	train	test	train	train	train	train	train	train	train	train	train	train	train	test
2079	b1356	racR	ACATCGTGGTCAACCCAATC	Rousset	train	train	train	test	train	train	train	train	train	train
2081	b0177	bamA	ATCCCAGTTTGTATCCCAAA	Rousset	train	train	train	train	test	train	train	train	train	train	train	train	train	train	train	test	train	train	train	train
2084	b1084	rne	TCAACAGGTTGCGGACGCGC	Rousset	train	train	train	train	train	train	train	train	test	train	train	train	train	train	train	train	train	train	test	train
2086	b3250	mreC	TTTGACTGAACGTCCCCAGG	Rousset	train	train	train	train	train	train	test	train	train	train	train	train	train	train	test	train	train	train	train	train
2087	b2235	nrdB	CAGCAGATTCAGCATATGCT	Rousset	train	train	train	train	train	train	train	train	train	test	train	train	test	train	train	train	train	train	train	train
2089	b3988	rpoC	TATCGAGCAGCAGACCGATA	Rousset	train	train	test	train	train	train	train	train	train	train	train	train	test	train	train	train	train	train	train	train
2093	b2234	nrdA	TTGATGCTGACGTAACCGCG	Rousset	train	train	train	train	train	train	train	test	train	train	train	train	train	train	train	train	train	test	train	train
2103	b3235	degS	GAGCTTCACAAACATGATGG	Rousset	train	train	train	train	train	train	train	train	train	test	train	train	test	train	train	train	train	train	train	train
2109	b3021	mqsA	GATTGTGGAAGGATGAGGTT	Rousset	train	train	train	train	train	train	test	train	train	train
2115	b3729	glmS	AGCATCTGCTCAATACGGCT	Rousset	train	train	train	train	train	test	train	train	train	train	train	train	train	train	train	train	train	train	test	train
2118	b3341	rpsG	GCCCAAAGCGGGCTGCTTAC	Rousset	train	train	train	test	train	train	train	train	train	train	train	train	test	train	train	train	train	train	train	train
2120	b2573	rpoE	TATCGTCAACGCCTGATAAG	Rousset	train	train	train	train	train	train	train	test	train	train	test	train	train	train	train	train	train	train	train	train
2123	b0177	bamA	GCGTCGGGGTGATGAACTCG	Rousset	train	train	train	train	train	test	train	train	train	train	train	train	train	train	train	test	train	train	train	train
2124	b4043	lexA	ACGCTTTCATTCCGCCCCCT	Rousset	train	train	train	test	train	train	train	train	train	train	train	train	train	train	train	train	train	train	train	test
2125	b0924	mukB	GATCTTCAGAGCCGCCAGGC	Rousset	train	train	train	train	train	train	train	train	test	train	train	train	test	train	train	train	train	train	train	train
2126	b1713	pheT	CTTCACCAACGACCACGCCG	Rousset	test	train	train	train	train	train	train	train	train	train	test	train	train	train	train	train	train	train	train	train
2134	b0924	mukB	CGACATCGGCAGTCCCTGAA	Rousset	train	train	train	train	train	train	train	train	test	train	train	train	test	train	train	train	train	train	train	train
2140	b3251	mreB	TGATGATAGCTTCGTCGAAA	Rousset	train	train	train	train	train	train	train	train	train	test	train	test	train	train	train	train	train	train	train	train
2141	b0886	cydC	CAGACGCCATCCACAGCATC	Rousset	test	train	train	train	train	train	train	train	train	train	train	train	train	train	test	train	train	train	train	train
2142	b3064	tsaD	CCACCGCATCTTCAAAGGCG	Rousset	train	train	train	train	test	train	train	train	train	train	train	train	test	train	train	train	train	train	train	train
2147	b4041	plsB	GGTAGTCCATGTGACTGCGG	Rousset	train	train	test	train	train	train	train	train	train	train	train	train	train	train	train	train	train	train	train	test
2152	b0911	rpsA	CCAACGTTAACAACTTTGGA	Rousset	test	train	train	train	train	train	train	train	train	train	train	test	train	train	train	train	train	train	train	train
2153	b3187	ispB	GGTCATCATCTGGAAAGCGC	Rousset	train	train	test	train	train	train	train	train	train	train	train	test	train	train	train	train	train	train	train	train
2160	b3176	glmM	ATCCAGCAGGATCACATGAC	Rousset	train	train	train	test	train	train	train	train	train	train
2162	b3843	ubiD	GTCAGCCCCCAGGTAATCAG	Rousset	train	test	train	train	train	train	train	train	train	train	train	train	train	train	train	train	train	train	test	train
2163	b3176	glmM	AGCTTCAACCTCTGCGGTCA	Rousset	train	train	train	train	train	train	train	train	train	test
2166	b4258	valS	GCGGTTTAATTTCTTCCAGC	Rousset	train	test	train	train	train	train	train	train	train	train	train	train	train	train	train	train	test	train	train	train
2167	b2925	fbaA	CCCAGGATAGCAGCACCCTG	Rousset	train	train	train	train	train	train	train	train	test	train
2174	b0421	ispA	CTCCGGCGCTTAATGCACCA	Rousset	train	train	train	train	train	train	train	train	test	train	train	test	train	train	train	train	train	train	train	train
2178	b3231	rplM	AACATACCAGTCGCGTTTTA	Rousset	train	train	train	train	train	train	train	test	train	train
2180	b3282	tsaC	AAGCGGCCCGTCAACCAGCG	Rousset	train	train	test	train	train	train	train	train	train	train	train	test	train	train	train	train	train	train	train	train
2181	b0657	lnt	AATCGCTACGCGCAGCCAGG	Rousset	train	train	train	train	test	train	train	train	train	train	train	train	train	train	train	train	train	train	test	train
2182	b3235	degS	AAGGCTGCGCAGCGAAGGCA	Rousset	test	train	train	train	train	train	train	train	train	train	train	train	test	train	train	train	train	train	train	train
2184	b3067	rpoD	GAATCTTCATCATCACCGAT	Rousset	train	train	test	train	train	train	train	train	train	train	train	train	train	train	train	train	test	train	train	train
2193	b2515	ispG	ATCCGGCGTTAACGCCAATA	Rousset	train	train	train	train	train	train	train	train	train	test
2197	b3183	obgE	GGTTAACGGACGATTTGAAA	Rousset	train	train	train	train	train	train	train	train	train	test
2204	b0177	bamA	ACGGCACTTCGTCACGCAGT	Rousset	test	train	train	train	train	train	train	train	train	train	train	train	train	train	train	test	train	train	train	train
2205	b4160	psd	CGCTTGATGATACCTTCGCG	Rousset	train	train	train	train	test	train	train	train	train	train
2208	b2780	pyrG	ACAACCGGGTACTTACAGTC	Rousset	train	test	train	train	train	train	train	train	train	train	train	train	train	train	test	train	train	train	train	train
2212	b3805	hemC	AGCTCGGCGTAGCTACCAAT	Rousset	train	train	train	train	train	train	test	train	train	train	train	train	train	train	train	train	train	train	train	test
2218	b2153	folE	CTCGTGGCGCGTATTCTGAC	Rousset	train	train	train	test	train	train	train	train	train	train	test	train	train	train	train	train	train	train	train	train
2219	b0369	hemB	GGAGATTTGCGCAGGCGACG	Rousset	train	train	train	train	train	train	train	train	test	train	train	train	train	train	train	train	train	train	train	test
2221	b3168	infB	CGTGGTATGCACCAATGTGC	Rousset	train	train	train	train	train	train	train	train	test	train	train	train	train	train	train	train	test	train	train	train
2223	b3997	hemE	ATACATCATTTTTTTGATCA	Rousset	train	train	train	train	train	train	test	train	train	train	train	train	train	test	train	train	train	train	train	train
2224	b0421	ispA	CATAAACCAGGAAAGGTCGC	Rousset	test	train	train	train	train	train	train	train	train	train	train	test	train	train	train	train	train	train	train	train
2225	b2573	rpoE	CGTGAACGCACCGTACCTAC	Rousset	train	train	train	train	train	train	train	train	train	test	test	train	train	train	train	train	train	train	train	train
2227	b2891	prfB	CCTGATCTTTGTTCTTGTGC	Rousset	train	train	test	train	train	train	train	train	train	train	test	train	train	train	train	train	train	train	train	train
2233	b0915	lpxK	ATGGGGATTTCACCGCTGCG	Rousset	train	train	train	train	train	train	train	train	train	test	train	train	train	train	train	train	train	test	train	train
2234	b2828	lgt	CACACCGTAAGTGTCGAAAA	Rousset	train	train	train	train	train	train	train	test	train	train	train	train	train	train	train	train	test	train	train	train
2236	b3633	waaA	CAGAGCCGTATCCAGATCAG	Rousset	train	train	train	train	train	train	train	train	train	test	test	train	train	train	train	train	train	train	train	train
2237	b0173	dxr	CGACCAGTTCGGATGACGGC	Rousset	train	train	test	train	train	train	train	train	train	train	train	train	train	train	train	train	train	train	test	train
2244	b2323	fabB	GAAACGCGGGGAGCCGCCGC	Rousset	train	train	test	train	train	train	train	train	train	train	train	train	train	train	train	train	train	test	train	train
2248	b1131	purB	CATAGCGACGCATAACTGTC	Rousset	train	train	train	train	train	test	train	train	train	train	test	train	train	train	train	train	train	train	train	train
2250	b0886	cydC	GCGCCACGCACGCCCGCAGC	Rousset	train	train	test	train	train	train	train	train	train	train	train	train	train	train	test	train	train	train	train	train
2253	b0680	glnS	TTTGTTCGGATGGTTCGGCA	Rousset	train	train	train	train	train	train	train	train	train	test	train	train	train	train	train	train	train	test	train	train
2258	b0924	mukB	CGCGCGCCTGGCGTTCGTTC	Rousset	test	train	train	train	train	train	train	train	train	train	train	train	test	train	train	train	train	train	train	train
2263	b1085	yceQ	TGCTATAACAAGGCTTGCAG	Rousset	train	train	train	train	train	train	train	train	train	test
2264	b0408	secD	GGAGTCGGTGATATGGTCAC	Rousset	test	train	train	train	train	train	train	train	train	train	train	train	train	train	train	train	test	train	train	train
2266	b0048	folA	AATACCGATTCCCAGTCATC	Rousset	test	train	train	train	train	train	train	train	train	train	train	train	train	test	train	train	train	train	train	train
2268	b3987	rpoB	CGACCTGCCATCTTGTCACC	Rousset	train	train	train	test	train	train	train	train	train	train	train	train	test	train	train	train	train	train	train	train
2270	b2533	suhB	CGGCAGACGTTTGATAAAGT	Rousset	train	train	train	train	test	train	train	train	train	train	train	train	train	train	train	train	train	train	test	train
2271	b3987	rpoB	CGTGTTCCAGGAACGGGATC	Rousset	train	train	train	train	train	train	train	train	test	train	train	train	test	train	train	train	train	train	train	train
2273	b2615	nadK	TCCAGAGAGGGGGTCAGAAT	Rousset	train	train	train	train	train	test	train	train	train	train	train	train	train	test	train	train	train	train	train	train
2277	b4043	lexA	GCGTCGGCGGCATACCTGTC	Rousset	train	train	train	train	train	train	train	train	train	test	train	train	train	train	train	train	train	train	train	test
2278	b1719	thrS	AATACGTTTTTCAGGACGAG	Rousset	test	train	train	train	train	train	train	train	train	train	train	train	train	train	train	test	train	train	train	train
2289	b3805	hemC	CGCGAGTGCGTGAATCATCA	Rousset	train	train	train	test	train	train	train	train	train	train	train	train	train	train	train	train	train	train	train	test
2295	b2780	pyrG	GTAGTGCCCCAGGTCCAGGT	Rousset	train	train	train	train	train	train	train	train	train	test	train	train	train	train	test	train	train	train	train	train
2297	b2828	lgt	AGCGGATCGGCCATAAACTG	Rousset	train	train	train	train	train	train	train	test	train	train	train	train	train	train	train	train	test	train	train	train
2306	b3988	rpoC	GAACAATCGCTTTACCCGGC	Rousset	train	train	train	train	train	train	test	train	train	train	train	train	test	train	train	train	train	train	train	train
2308	b0924	mukB	GCGCTTTTTCCAGTTGATTG	Rousset	train	test	train	train	train	train	train	train	train	train	train	train	test	train	train	train	train	train	train	train
2312	b0922	mukF	CTGCAATTCACGCAGCGTTC	Rousset	train	train	train	train	test	train	train	train	train	train	train	train	train	train	test	train	train	train	train	train
2316	b3730	glmU	GCTTAAACGTTGCGGATGAA	Rousset	train	train	train	train	train	train	train	train	train	test	train	train	train	train	test	train	train	train	train	train
2318	b3433	asd	GACGGGGTCAAGAATGATGA	Rousset	train	train	train	train	train	train	train	test	train	train	train	train	test	train	train	train	train	train	train	train
2324	b3187	ispB	GGCATTGCCAAATGCGGCGT	Rousset	train	train	train	train	test	train	train	train	train	train	train	test	train	train	train	train	train	train	train	train
2339	b0048	folA	AGGATAATATTTTTGCGTCC	Rousset	train	train	train	train	train	train	test	train	train	train	train	train	train	test	train	train	train	train	train	train
2342	b1807	tsaB	CTTAAGATTCATTCTTTGCC	Rousset	train	test	train	train	train	train	train	train	train	train	train	test	train	train	train	train	train	train	train	train
2346	b3843	ubiD	CGATAAGAGCAGCCTTCCGG	Rousset	train	train	train	train	train	train	test	train	train	train	train	train	train	train	train	train	train	train	test	train
2352	b3067	rpoD	GCCAGATCTTCTTCTGCGTT	Rousset	train	train	test	train	train	train	train	train	train	train	train	train	train	train	train	train	test	train	train	train
2354	b0171	pyrH	GGTAAACACGCCGTCAACTT	Rousset	test	train	train	train	train	train	train	train	train	train	train	train	train	train	train	train	train	test	train	train
2355	b3340	fusA	ACGGGTCTTCTTTAGCCAGA	Rousset	train	train	train	train	train	train	train	train	train	test	train	train	train	train	test	train	train	train	train	train
2356	b3705	yidC	TTTCCAACAGCTGGAACGGC	Rousset	train	train	test	train	train	train	train	train	train	train	train	train	train	test	train	train	train	train	train	train
2357	b2315	folC	GCATTCGGTTGCGGGACAAG	Rousset	train	train	train	train	test	train	train	train	train	train	train	train	test	train	train	train	train	train	train	train
2360	b0184	dnaE	CTTCATCCGGCCTGCCGGTG	Rousset	train	train	train	train	train	train	train	train	test	train	train	train	train	train	train	test	train	train	train	train
2362	b0924	mukB	GAAGGTTTCCAGCCATTCGG	Rousset	train	train	train	train	train	test	train	train	train	train	train	train	test	train	train	train	train	train	train	train
2370	b0635	mrdA	CACCTGTTTGCCGTCTTCGG	Rousset	train	train	test	train	train	train	train	train	train	train	train	train	train	train	train	train	train	train	train	test
2375	b2472	dapE	ACGGGCAAGTAGCTGCAGGT	Rousset	train	test	train	train	train	train	train	train	train	train	train	train	train	train	test	train	train	train	train	train
2376	b1131	purB	GGCGGTACTGGCGCTCCATA	Rousset	test	train	train	train	train	train	train	train	train	train	test	train	train	train	train	train	train	train	train	train
2395	b2188	yejM	ATGGCACCTGCAGATGACCG	Rousset	train	test	train	train	train	train	train	train	train	train	train	train	train	train	train	train	train	test	train	train
2403	b3650	spoT	GCGATGCGGCGACGTTTGTC	Rousset	train	train	train	train	train	train	test	train	train	train	train	train	train	train	train	train	train	train	train	test
2405	b0886	cydC	TAACGTCAGCGAAACGCGAT	Rousset	train	train	train	train	train	train	train	test	train	train	train	train	train	train	test	train	train	train	train	train
2406	b1215	kdsA	AAGCTGCGCCAAACGGATCG	Rousset	train	train	train	train	train	test	train	train	train	train	train	train	train	test	train	train	train	train	train	train
2407	b0922	mukF	GCGCACGCCGATGGTTTCGC	Rousset	train	train	train	train	train	train	train	test	train	train	train	train	train	train	test	train	train	train	train	train
2417	b3988	rpoC	GCGCTGGCATATCGGTACCT	Rousset	train	train	train	train	test	train	train	train	train	train	train	train	test	train	train	train	train	train	train	train
2418	b0126	can	GAGTTCGCCCGGCTCAAGAC	Rousset	train	train	train	train	train	train	test	train	train	train
2419	b2231	gyrA	GCGAATACCGCGAACACCGG	Rousset	train	train	train	train	test	train	train	train	train	train	train	train	train	train	train	train	train	test	train	train
2420	b2114	metG	GCACGGCTTTACCAAATTCA	Rousset	train	test	train	train	train	train	train	train	train	train	test	train	train	train	train	train	train	train	train	train
2424	b1274	topA	CTGGTCAGAACCATCTGGTT	Rousset	train	train	test	train	train	train	train	train	train	train	train	train	train	train	train	test	train	train	train	train
2425	b3067	rpoD	CGCAATTGCCGCGTTGAACC	Rousset	train	test	train	train	train	train	train	train	train	train	train	train	train	train	train	train	test	train	train	train
2426	b2949	yqgF	AATTGCAGGCAAAGGGCGAG	Rousset	train	train	train	train	train	train	train	train	test	train
2429	b2153	folE	ATTCAGCAGCTGCATGATTT	Rousset	train	test	train	train	train	train	train	train	train	train	test	train	train	train	train	train	train	train	train	train
2431	b2533	suhB	TTCGGCAGCTTTATCTACGT	Rousset	train	train	train	train	test	train	train	train	train	train	train	train	train	train	train	train	train	train	test	train
2432	b3030	parE	AACGGTTTTTCCGGCAGCGT	Rousset	train	train	train	train	train	test	train	train	train	train	train	train	test	train	train	train	train	train	train	train
2436	b3702	dnaA	CGCCAATCTCCGGCAGACTG	Rousset	train	train	train	test	train	train	train	train	train	train	train	train	train	train	train	train	test	train	train	train
2438	b0470	dnaX	CACCGGCCGCGCGCGGGTAG	Rousset	train	train	train	train	test	train	train	train	train	train	train	train	train	train	train	test	train	train	train	train
2443	b3282	tsaC	ATCACTGCTGTTTCGCTATC	Rousset	train	test	train	train	train	train	train	train	train	train	train	test	train	train	train	train	train	train	train	train
2447	b2595	bamD	TCGGTGGTGTACTGACTGTT	Rousset	train	train	train	train	train	test	train	train	train	train
2449	b3056	cca	GCAAGTAAAACCGGTGTAAC	Rousset	train	train	train	train	train	train	train	train	train	test	train	train	train	train	train	train	train	train	train	test
2452	b2568	lepB	CGGTTTCGATCAGCGTTTTC	Rousset	train	train	train	train	test	train	train	train	train	train	train	test	train	train	train	train	train	train	train	train
2455	b1662	ribC	TCATCAGGTCAAAACTGACA	Rousset	train	train	train	train	train	train	train	test	train	train
2456	b2323	fabB	GGAGTTCAGGTAATCGATTG	Rousset	train	train	train	train	train	train	train	test	train	train	train	train	train	train	train	train	train	test	train	train
2458	b3804	hemD	CGCATCGTTGTCAGCGTTAT	Rousset	train	test	train	train	train	train	train	train	train	train
2459	b1084	rne	TTACCTTCGAAGGCAAAAGT	Rousset	train	test	train	train	train	train	train	train	train	train	train	train	train	train	train	train	train	train	test	train
2462	b0911	rpsA	GCGGTTTTTACGATCAACGC	Rousset	train	train	train	train	train	train	train	train	test	train	train	test	train	train	train	train	train	train	train	train
2467	b0922	mukF	TCAGTGGCGCATAGACATTA	Rousset	train	train	train	train	train	test	train	train	train	train	train	train	train	train	test	train	train	train	train	train
2469	b1274	topA	TGGCTTCCCCTTCGCGGTCA	Rousset	train	test	train	train	train	train	train	train	train	train	train	train	train	train	train	test	train	train	train	train
2471	b3639	dfp	CCAGACAAATCGTCGATACC	Rousset	train	train	train	train	train	train	train	train	train	test	train	train	train	train	test	train	train	train	train	train
2484	b2949	yqgF	GACCGCTACGCCAATGCTTT	Rousset	train	train	train	train	train	test	train	train	train	train
2485	b3987	rpoB	TGACCGATGTTCATACGAGA	Rousset	train	train	train	train	train	train	test	train	train	train	train	train	test	train	train	train	train	train	train	train
2503	b1212	prmC	ACAGCGATAATTTCGCAGTC	Rousset	train	train	train	train	train	train	train	train	test	train
2505	b2779	eno	TGTCGCCCAGAACTTTGGTC	Rousset	train	train	train	train	train	test	train	train	train	train	train	train	test	train	train	train	train	train	train	train
2506	b0098	secA	TGCGGTCGGATTTTCCAGCG	Rousset	train	train	train	train	train	train	train	train	train	test	train	train	train	test	train	train	train	train	train	train
2507	b1209	lolB	TTTGGGCGTGGTAACGGAAC	Rousset	train	train	train	train	train	test	train	train	train	train	train	train	train	train	train	train	train	train	test	train
2510	b1277	ribA	ATCGAGATAATGTTCGTTAT	Rousset	train	train	test	train	train	train	train	train	train	train
2515	b3030	parE	TAAAAGTGATCTCAACGCCA	Rousset	train	train	train	train	train	train	test	train	train	train	train	train	test	train	train	train	train	train	train	train
2518	b1084	rne	GCGGCATGCCACCGTTGTCA	Rousset	train	train	train	train	train	train	train	test	train	train	train	train	train	train	train	train	train	train	test	train
2521	b1274	topA	GCGATCTTTTTCCATAGCAG	Rousset	test	train	train	train	train	train	train	train	train	train	train	train	train	train	train	test	train	train	train	train
2523	b3019	parC	CCGCCTGAGCCACTTCACGC	Rousset	train	train	train	train	train	train	test	train	train	train	train	train	train	train	train	train	train	train	test	train
2525	b0126	can	GAACCACGGAAAGGCAGTTC	Rousset	train	train	test	train	train	train	train	train	train	train
2527	b3288	fmt	TATCAGACCAGACGGTTGCC	Rousset	train	train	train	train	test	train	train	train	train	train
2531	b1084	rne	GCAGGTTGAGCAACAACTTC	Rousset	train	train	train	train	test	train	train	train	train	train	train	train	train	train	train	train	train	train	test	train
2561	b1274	topA	GAGGCTGTTTTCCATCTGCG	Rousset	test	train	train	train	train	train	train	train	train	train	train	train	train	train	train	test	train	train	train	train
2568	b1131	purB	TCGGAGTTTTCGAAGTCGAT	Rousset	train	train	train	train	train	test	train	train	train	train	test	train	train	train	train	train	train	train	train	train
2575	b3987	rpoB	TTCGTTAGTCTGTGCGTACA	Rousset	test	train	train	train	train	train	train	train	train	train	train	train	test	train	train	train	train	train	train	train
2588	b0922	mukF	ACGTCAAAGTGACGTGCACG	Rousset	test	train	train	train	train	train	train	train	train	train	train	train	train	train	test	train	train	train	train	train
2594	b1662	ribC	CAGGCCGTCCAGCATGTGGT	Rousset	test	train	train	train	train	train	train	train	train	train
2603	b3384	trpS	CAATATCGCGGCTCAGTTCG	Rousset	train	train	train	train	train	test	train	train	train	train	train	train	train	train	train	train	train	test	train	train
2605	b0177	bamA	GGATCTTACGCACGTAGAAA	Rousset	train	train	train	train	train	train	train	train	train	test	train	train	train	train	train	test	train	train	train	train
2607	b0924	mukB	GCAGTGCCATGCGCTCTTCA	Rousset	train	test	train	train	train	train	train	train	train	train	train	train	test	train	train	train	train	train	train	train
2617	b0733	cydA	AAGTACAGCGGCGCTACACG	Rousset	train	train	train	train	train	train	train	test	train	train	train	train	train	train	train	train	test	train	train	train
2630	b4041	plsB	ACGATTGCCGCCATCAGCGA	Rousset	train	test	train	train	train	train	train	train	train	train	train	train	train	train	train	train	train	train	train	test
2634	b0420	dxs	CGGCAGGCCAATGTTCAGCA	Rousset	train	train	train	test	train	train	train	train	train	train	train	train	train	train	train	train	test	train	train	train
2641	b0176	rseP	CGTACAACTTTATACTCATC	Rousset	train	train	train	train	train	train	train	train	test	train	test	train	train	train	train	train	train	train	train	train
2645	b0184	dnaE	CATCACCCAGCAGGTCGCAC	Rousset	train	train	train	train	train	train	test	train	train	train	train	train	train	train	train	test	train	train	train	train
2647	b3056	cca	TGACGCGGCCAGAGTTCTGG	Rousset	train	train	test	train	train	train	train	train	train	train	train	train	train	train	train	train	train	train	train	test
2650	b3987	rpoB	ACAGCACTTTACCCGAAGAG	Rousset	train	train	train	train	train	train	test	train	train	train	train	train	test	train	train	train	train	train	train	train
2663	b1713	pheT	GATCGGGCTTGGCAGCAGTA	Rousset	train	train	test	train	train	train	train	train	train	train	test	train	train	train	train	train	train	train	train	train
2664	b0408	secD	CGCGCAGTGTCCTGAATACC	Rousset	train	train	test	train	train	train	train	train	train	train	train	train	train	train	train	train	test	train	train	train
2671	b0091	murC	AGCGAACGGCTGTCCGCTCC	Rousset	train	train	train	train	test	train	train	train	train	train	train	test	train	train	train	train	train	train	train	train
2674	b3041	ribB	CACGGTAAAACCGGTGCCAT	Rousset	train	test	train	train	train	train	train	train	train	train	train	train	train	train	train	train	train	train	test	train
2679	b3250	mreC	TTTCCTGTCGCCGGTTGCTG	Rousset	train	train	train	train	train	train	train	train	test	train	train	train	train	train	test	train	train	train	train	train
2683	b0922	mukF	GTTCCCTTCCGCCTGCTCGC	Rousset	train	train	train	train	train	train	train	test	train	train	train	train	train	train	test	train	train	train	train	train
2686	b2779	eno	TTCACAGTTTTCGCGCCAAC	Rousset	train	train	train	train	train	train	test	train	train	train	train	train	test	train	train	train	train	train	train	train
2693	b2472	dapE	CATCAGGACTCAGGGAAGGG	Rousset	train	train	train	train	train	train	test	train	train	train	train	train	train	train	test	train	train	train	train	train
2696	b2891	prfB	GGGAACGGTCGTTCTGGCAC	Rousset	train	train	test	train	train	train	train	train	train	train	test	train	train	train	train	train	train	train	train	train
2702	b3843	ubiD	TCAATATGCGCGACAACATC	Rousset	train	test	train	train	train	train	train	train	train	train	train	train	train	train	train	train	train	train	test	train
2703	b1274	topA	TTCAGCTTTATCTAACTGCT	Rousset	train	train	train	train	train	train	train	train	train	test	train	train	train	train	train	test	train	train	train	train
2711	b1713	pheT	CCTGCTCATCCGCAATATGA	Rousset	train	train	train	train	train	train	train	test	train	train	test	train	train	train	train	train	train	train	train	train
2714	b3282	tsaC	TTGGCACTGGTAGAAACCAG	Rousset	train	train	train	train	test	train	train	train	train	train	train	test	train	train	train	train	train	train	train	train
2722	b3650	spoT	GGTTGAGCAGACGACGGCCC	Rousset	train	test	train	train	train	train	train	train	train	train	train	train	train	train	train	train	train	train	train	test
2724	b0924	mukB	GCTTGCGCAGTTTGCGGGTC	Rousset	train	train	train	train	train	train	train	test	train	train	train	train	test	train	train	train	train	train	train	train
2730	b3177	folP	GCGCCAGTAATGAATAGTTA	Rousset	train	train	train	train	train	train	train	train	train	test
2731	b0526	cysS	TGCGATAGTGGCCCGACATC	Rousset	test	train	train	train	train	train	train	train	train	train	train	train	train	train	train	train	test	train	train	train
2732	b2585	pssA	GTTTTCCAGATCCAGACGCC	Rousset	test	train	train	train	train	train	train	train	train	train	train	train	train	train	train	train	test	train	train	train
2741	b3030	parE	CTTTCTCTTGCAACCAGTTG	Rousset	train	train	train	train	train	train	test	train	train	train	train	train	test	train	train	train	train	train	train	train
2745	b0924	mukB	TCGCTTAATCGCATCCGCAG	Rousset	train	test	train	train	train	train	train	train	train	train	train	train	test	train	train	train	train	train	train	train
2747	b3997	hemE	CATTTTTTTGATCACGGTGA	Rousset	train	train	train	train	train	train	train	test	train	train	train	train	train	test	train	train	train	train	train	train
2749	b4041	plsB	CATGACCGTCGTGGGCCAGC	Rousset	train	train	test	train	train	train	train	train	train	train	train	train	train	train	train	train	train	train	train	test
2753	b3835	ubiB	GCAGGGTGATACGCATTTTG	Rousset	train	train	train	train	train	train	train	train	test	train	train	train	train	test	train	train	train	train	train	train
2757	b0886	cydC	GGTTGTGGCATCTAAGCCTT	Rousset	train	test	train	train	train	train	train	train	train	train	train	train	train	train	test	train	train	train	train	train
2758	b1215	kdsA	AACGGTTCCAGTTTAGCCAG	Rousset	test	train	train	train	train	train	train	train	train	train	train	train	train	test	train	train	train	train	train	train
2768	b3066	dnaG	TCACCGTTAACGGTGAAGGA	Rousset	train	train	train	train	train	train	train	train	train	test	train	train	train	train	train	train	train	test	train	train
2769	b3019	parC	AACGTTAATTTGCCGGTGAG	Rousset	train	train	train	train	train	train	test	train	train	train	train	train	train	train	train	train	train	train	test	train
2771	b0684	fldA	CGCGCGGTTCAATGATGTCG	Rousset	train	train	train	test	train	train	train	train	train	train
2779	b1274	topA	GCCAAATCCAAGACGGGTGC	Rousset	train	train	train	test	train	train	train	train	train	train	train	train	train	train	train	test	train	train	train	train
2797	b1779	gapA	CAGTGTCATCTCAACTTATT	Rousset	test	train	train	train	train	train	train	train	train	train	train	train	train	train	test	train	train	train	train	train
2798	b1740	nadE	ATACCAGTTCTCTATTGTTC	Rousset	train	train	train	train	test	train	train	train	train	train	train	test	train	train	train	train	train	train	train	train
2802	b3987	rpoB	CTACACGTACCAGGCCAACG	Rousset	train	train	train	train	train	train	test	train	train	train	train	train	test	train	train	train	train	train	train	train
2804	b4041	plsB	CTTAAACCGCGCAGCATCTG	Rousset	train	train	train	train	train	train	train	test	train	train	train	train	train	train	train	train	train	train	train	test
2807	b4168	tsaE	CATTAAGTTGTCGAGCGTAT	Rousset	train	train	train	train	train	train	test	train	train	train
2819	b4052	dnaB	CACGGGCAATACGGCGTGCG	Rousset	train	train	train	train	train	train	train	train	test	train	train	train	train	train	train	train	train	test	train	train
2826	b3461	rpoH	GAACAGTTTGCGCTGCGCTT	Rousset	train	train	train	train	train	test	train	train	train	train	train	train	train	train	train	train	train	train	train	test
2838	b0156	erpA	GCTGCGTCGGTAAACTCCAG	Rousset	train	test	train	train	train	train	train	train	train	train	train	test	train	train	train	train	train	train	train	train
2842	b0408	secD	AGCGCGCAACTGGGTGTCAG	Rousset	train	train	train	train	train	train	train	test	train	train	train	train	train	train	train	train	test	train	train	train
2843	b2568	lepB	CGACTTAAGCGCAGACCAGT	Rousset	train	train	train	test	train	train	train	train	train	train	train	test	train	train	train	train	train	train	train	train
2846	b3249	mreD	GCTGGTATTTCAGCGCCACC	Rousset	train	train	train	train	test	train	train	train	train	train	test	train	train	train	train	train	train	train	train	train
2847	b0086	murF	AACATCGACGCTACCGGTTG	Rousset	train	train	train	train	test	train	train	train	train	train	train	train	train	train	train	train	train	train	train	test
2852	b0188	tilS	GTTTTCGCAATGCGTAACCC	Rousset	train	test	train	train	train	train	train	train	train	train	train	train	train	test	train	train	train	train	train	train
2858	b0026	ileS	CGAACCACTGCGGCGTCGCG	Rousset	train	train	train	train	train	test	train	train	train	train	train	train	train	test	train	train	train	train	train	train
2859	b0184	dnaE	CGCCGCCAGTACCGTCAGGT	Rousset	train	train	train	train	train	train	train	train	train	test	train	train	train	train	train	test	train	train	train	train
2860	b3187	ispB	GAGCACCTGTAACGCTGCGA	Rousset	train	test	train	train	train	train	train	train	train	train	train	test	train	train	train	train	train	train	train	train
2862	b3169	nusA	CAGCCGGTTTGTTATCACCG	Rousset	train	train	train	train	train	test	train	train	train	train	train	test	train	train	train	train	train	train	train	train
2875	b0154	hemL	TAACGTGAGTGCGCCAGAAC	Rousset	test	train	train	train	train	train	train	train	train	train	train	train	train	train	train	train	test	train	train	train
2876	b0188	tilS	GCAATGCGTAACCCAGGCAT	Rousset	train	train	train	train	train	train	train	train	train	test	train	train	train	test	train	train	train	train	train	train
2882	b0922	mukF	GAATAAATTTGTGTACGTGG	Rousset	train	train	train	train	train	train	test	train	train	train	train	train	train	train	test	train	train	train	train	train
2886	b2235	nrdB	CAAGTGTTGATCCACGGGAT	Rousset	train	train	train	train	train	train	test	train	train	train	train	train	test	train	train	train	train	train	train	train
2913	b0180	fabZ	AGTAAGAACGGGAAACGGTG	Rousset	train	train	train	test	train	train	train	train	train	train
2922	b4143	groL	GATCACGGTACCGCCAGTCA	Rousset	train	test	train	train	train	train	train	train	train	train	train	train	train	train	train	train	train	train	train	test
2928	b3699	gyrB	TGGGAGGAGAATTTCGGGTC	Rousset	train	train	train	test	train	train	train	train	train	train	train	train	train	train	train	train	train	train	test	train
2930	b3704	rnpA	CCATAGCCGGGAGTTCATGT	Rousset	train	train	train	test	train	train	train	train	train	train	train	train	train	train	train	test	train	train	train	train
2934	b3843	ubiD	TTCCCCCGGCCATTTATTCG	Rousset	train	train	test	train	train	train	train	train	train	train	train	train	train	train	train	train	train	train	test	train
2942	b1084	rne	TTCGGTGCTGGAGCTACAAC	Rousset	train	train	train	test	train	train	train	train	train	train	train	train	train	train	train	train	train	train	test	train
2956	b3056	cca	GTGTTCCAGTTCACCCGCAT	Rousset	train	train	train	train	train	test	train	train	train	train	train	train	train	train	train	train	train	train	train	test
2964	b0635	mrdA	ATAGTGCGGTTGAGGGCCAG	Rousset	train	train	train	test	train	train	train	train	train	train	train	train	train	train	train	train	train	train	train	test
2968	b2573	rpoE	CAGGCCATCCAGCTCCCGCA	Rousset	train	train	train	train	train	train	test	train	train	train	test	train	train	train	train	train	train	train	train	train
2969	b2780	pyrG	CGCGATCTGAACGACAAATC	Rousset	train	train	train	train	train	test	train	train	train	train	train	train	train	train	test	train	train	train	train	train
2979	b3987	rpoB	CGTCAAACACCGGTTCGCCA	Rousset	train	train	train	test	train	train	train	train	train	train	train	train	test	train	train	train	train	train	train	train
2982	b3019	parC	GCACAATCACCAGGCGGGTC	Rousset	train	train	train	test	train	train	train	train	train	train	train	train	train	train	train	train	train	train	test	train
3000	b2568	lepB	ACCCAGTGTCTCTTTACGCT	Rousset	train	train	train	train	test	train	train	train	train	train	train	test	train	train	train	train	train	train	train	train
3005	b0184	dnaE	TCAACTTTTTGGTGTCGGTA	Rousset	train	train	test	train	train	train	train	train	train	train	train	train	train	train	train	test	train	train	train	train
3006	b3183	obgE	CGCGCTTACCGGTACAGTCG	Rousset	train	train	train	train	test	train	train	train	train	train
3008	b0924	mukB	AAACAGGTCGCGGTCCGACT	Rousset	test	train	train	train	train	train	train	train	train	train	train	train	test	train	train	train	train	train	train	train
3010	b3863	polA	ATAAGAGGTATGCACACGCC	Rousset	test	train	train	train	train	train	train	train	train	train	train	train	train	train	train	train	train	train	train	test
3021	b0098	secA	CATCATGCCGGATACTCGGT	Rousset	train	train	train	train	test	train	train	train	train	train	train	train	train	test	train	train	train	train	train	train
3024	b1779	gapA	GTTGGTGGTGCAGGAAGCGT	Rousset	train	train	train	train	train	train	train	test	train	train	train	train	train	train	test	train	train	train	train	train
3035	b3398	igaA	GGTGCCGCGCTGGCTCCCGT	Rousset	train	train	train	train	test	train	train	train	train	train	train	train	train	train	train	train	test	train	train	train
3064	b0886	cydC	GCGCCAGTCCGGCAGGGGAG	Rousset	train	train	train	train	train	train	train	train	test	train	train	train	train	train	test	train	train	train	train	train
3070	b0415	ribE	CAACCGGAATTTCGCTGTCC	Rousset	train	test	train	train	train	train	train	train	train	train	train	train	train	train	train	test	train	train	train	train
3071	b3850	hemG	CGTCGGTTTGTCGGTTAAAT	Rousset	train	train	train	train	train	test	train	train	train	train
3075	b1779	gapA	CCATGTAATCAGCGTCTAAC	Rousset	train	train	test	train	train	train	train	train	train	train	train	train	train	train	test	train	train	train	train	train
3120	b2585	pssA	ACATAATGTCTGACATCTTA	Rousset	train	train	test	train	train	train	train	train	train	train	train	train	train	train	train	train	test	train	train	train
3132	b1274	topA	GGCCGTCATAACCTTTAATG	Rousset	train	train	test	train	train	train	train	train	train	train	train	train	train	train	train	test	train	train	train	train
3139	b3168	infB	CACCGGTACCAGGAATGTTA	Rousset	train	train	train	train	train	train	train	train	test	train	train	train	train	train	train	train	test	train	train	train
3148	b2188	yejM	CCCAGTAATGACGGCGTTGA	Rousset	train	train	train	train	train	train	train	train	train	test	train	train	train	train	train	train	train	test	train	train
3154	b3863	polA	TCAGACTGCGCAGCATGTTG	Rousset	train	train	train	train	train	train	test	train	train	train	train	train	train	train	train	train	train	train	train	test
3159	b0177	bamA	ACACCAGTTTTAGGTCAACA	Rousset	train	train	train	test	train	train	train	train	train	train	train	train	train	train	train	test	train	train	train	train
3165	b0184	dnaE	GGATAAATTCCATAACGATG	Rousset	train	train	train	test	train	train	train	train	train	train	train	train	train	train	train	test	train	train	train	train
3167	b0188	tilS	TTCCGCCATAGCCGAAAGCC	Rousset	train	train	train	train	train	train	train	train	test	train	train	train	train	test	train	train	train	train	train	train
3176	b4261	lptF	GCGCAGGCGGCGGACCGGCA	Rousset	train	train	train	train	train	test	train	train	train	train	train	train	train	test	train	train	train	train	train	train
3180	b0890	ftsK	CGTACCGGCAACGTGGAGTT	Rousset	train	train	train	train	train	train	test	train	train	train	train	train	train	train	train	train	train	train	test	train
3181	b3461	rpoH	GTCAGCCAGTTCCTGCAACG	Rousset	train	train	test	train	train	train	train	train	train	train	train	train	train	train	train	train	train	train	train	test
3187	b3974	coaA	TAAACAGGTGCTGTAACGTT	Rousset	train	test	train	train	train	train	train	train	train	train	train	train	train	train	train	train	test	train	train	train
3191	b4143	groL	CAGACCGGTACCGTCTTCAA	Rousset	train	train	train	train	train	train	train	train	train	test	train	train	train	train	train	train	train	train	train	test
3197	b3702	dnaA	CGTTACCCACCGCATGCAGC	Rousset	train	train	train	train	train	train	train	train	test	train	train	train	train	train	train	train	test	train	train	train
3199	b0890	ftsK	GCAACGCCTCCAGAAGGCGG	Rousset	train	train	train	train	train	test	train	train	train	train	train	train	train	train	train	train	train	train	test	train
3212	b0408	secD	TGCTAATCACCAGGTCCGGA	Rousset	train	train	train	train	train	train	train	train	train	test	train	train	train	train	train	train	test	train	train	train
3217	b0526	cysS	GAACATTCAATGTGCCAGCC	Rousset	train	train	train	train	train	train	test	train	train	train	train	train	train	train	train	train	test	train	train	train
3229	b0084	ftsI	GTCAGTAATCATGCCGCGGG	Rousset	test	train	train	train	train	train	train	train	train	train	train	train	train	train	train	train	train	test	train	train
3230	b2411	ligA	TTCTCTCCGTGCAGCTTCAG	Rousset	train	train	train	train	train	train	train	test	train	train	train	train	train	train	train	train	train	train	train	test
3239	b0918	kdsB	GCTGCCAGTTGACGTAACGA	Rousset	train	train	train	train	train	test	train	train	train	train
3246	b3843	ubiD	CCGCGCCGGGTCCATACGGG	Rousset	train	train	train	train	train	train	train	test	train	train	train	train	train	train	train	train	train	train	test	train
3249	b0166	dapD	GTGTGCATACTTTTAGTCGA	Rousset	train	train	train	test	train	train	train	train	train	train	train	train	train	train	test	train	train	train	train	train
3251	b3699	gyrB	TAACGGTCTGCTCATCAGAA	Rousset	train	train	train	train	test	train	train	train	train	train	train	train	train	train	train	train	train	train	test	train
3262	b1274	topA	TTTTCACGCCAAATCCAAGA	Rousset	train	test	train	train	train	train	train	train	train	train	train	train	train	train	train	test	train	train	train	train
3266	b2615	nadK	GGTAATCGCATCCAGAGAGG	Rousset	train	train	train	train	train	train	train	train	test	train	train	train	train	test	train	train	train	train	train	train
3283	b0184	dnaE	CGGTGTTGGCAAGGGCTTCG	Rousset	train	train	train	train	train	train	train	train	test	train	train	train	train	train	train	test	train	train	train	train
3296	b3041	ribB	TCATATCACCTTCGTTTTCA	Rousset	train	train	train	train	train	train	train	test	train	train	train	train	train	train	train	train	train	train	test	train
3316	b1274	topA	GGCAGCTTGTTGCAGCGTAG	Rousset	train	train	train	train	train	train	train	test	train	train	train	train	train	train	train	test	train	train	train	train
3319	b2188	yejM	TCAGTACCAGCGTCTTTTTC	Rousset	train	train	train	train	train	train	train	train	train	test	train	train	train	train	train	train	train	test	train	train
3322	b3235	degS	CGTGGCACTAATAATCCCCT	Rousset	train	train	train	train	train	train	test	train	train	train	train	train	test	train	train	train	train	train	train	train
3325	b0181	lpxA	GACAACGTGAGATTTCAGTA	Rousset	train	train	train	train	train	train	test	train	train	train	train	train	train	train	train	train	train	train	test	train
3329	b3997	hemE	TCCAGCGGGTAGCGACGCAG	Rousset	train	train	train	train	train	train	test	train	train	train	train	train	train	test	train	train	train	train	train	train
3330	b1713	pheT	CGCAGATGTCGATCAGCAGA	Rousset	train	train	test	train	train	train	train	train	train	train	test	train	train	train	train	train	train	train	train	train
3350	b1131	purB	TTTGCTCACGCCTTTCAGGG	Rousset	train	train	train	test	train	train	train	train	train	train	test	train	train	train	train	train	train	train	train	train
3360	b3067	rpoD	CACGCATGTACATGCGTACC	Rousset	train	train	train	train	train	train	train	train	train	test	train	train	train	train	train	train	test	train	train	train
3363	b0634	mrdB	ACAACATTTTCCTGTGGGTG	Rousset	train	train	train	train	train	train	train	train	train	test
3375	b1740	nadE	AACACCATAGGGCAGGCGTA	Rousset	train	train	train	train	train	train	test	train	train	train	train	test	train	train	train	train	train	train	train	train
3377	b0177	bamA	TTTCAGCGGAGTGCCCGGCA	Rousset	train	train	train	train	test	train	train	train	train	train	train	train	train	train	train	test	train	train	train	train
3386	b2188	yejM	TACCAGCGTCTTTTTCGGGG	Rousset	train	train	test	train	train	train	train	train	train	train	train	train	train	train	train	train	train	test	train	train
3399	b3783	rho	TCGGGTGAATGATTTTGCGC	Rousset	train	train	train	train	test	train	train	train	train	train	train	train	train	train	train	train	test	train	train	train
3401	b0890	ftsK	TATTGCTGCTGCGGTGCAAC	Rousset	train	test	train	train	train	train	train	train	train	train	train	train	train	train	train	train	train	train	test	train
3402	b0915	lpxK	TCCACCAGCCAGACAACGAC	Rousset	train	train	train	train	train	test	train	train	train	train	train	train	train	train	train	train	train	test	train	train
3423	b3704	rnpA	TGCGGCGTGCCAGCCCGTTG	Rousset	train	train	train	train	train	train	train	train	test	train	train	train	train	train	train	test	train	train	train	train
3425	b3398	igaA	GCTGACAATCAGGAATCCGC	Rousset	train	train	train	train	train	test	train	train	train	train	train	train	train	train	train	train	test	train	train	train
3432	b3608	gpsA	TGCCGCAGTGCAGCAGCTGC	Rousset	train	train	train	train	train	test	train	train	train	train	train	train	train	train	train	train	train	train	train	test
3435	b0890	ftsK	GCTGATAAGTTTGCTCAGTC	Rousset	train	test	train	train	train	train	train	train	train	train	train	train	train	train	train	train	train	train	test	train
3441	b3650	spoT	ACCTTTACCGGGGCTGACGT	Rousset	train	train	train	train	train	train	test	train	train	train	train	train	train	train	train	train	train	train	train	test
3448	b3650	spoT	AAAGGTGATCAGCACGCCAT	Rousset	train	train	train	train	train	train	train	test	train	train	train	train	train	train	train	train	train	train	train	test
3450	b3783	rho	TTTACCTGACGCCGGAACAA	Rousset	test	train	train	train	train	train	train	train	train	train	train	train	train	train	train	train	test	train	train	train
3456	b2926	pgk	TTCAGGGCCAGTTCGATGGT	Rousset	train	train	train	train	train	train	train	train	train	test	train	train	train	test	train	train	train	train	train	train
3463	b0188	tilS	GCAATAACGGCACTACGCGC	Rousset	train	train	test	train	train	train	train	train	train	train	train	train	train	test	train	train	train	train	train	train
3464	b3650	spoT	AAGCATGGTTGAGCAGACGA	Rousset	test	train	train	train	train	train	train	train	train	train	train	train	train	train	train	train	train	train	train	test
3487	b0177	bamA	GAAGCTGTTATCCTGATCAG	Rousset	train	train	train	train	test	train	train	train	train	train	train	train	train	train	train	test	train	train	train	train
3489	b0922	mukF	GTAGCCAATCCACAAGTCGA	Rousset	train	train	train	train	train	train	train	test	train	train	train	train	train	train	test	train	train	train	train	train
3493	b2615	nadK	GCTGGGCGTTATCGGGGTCA	Rousset	train	train	train	train	train	train	train	train	test	train	train	train	train	test	train	train	train	train	train	train
3502	b3988	rpoC	TCCTGAGACGGAACGATGAT	Rousset	train	train	train	train	train	test	train	train	train	train	train	train	test	train	train	train	train	train	train	train
3503	b0890	ftsK	TTACCTGCCACCGGTTGTTC	Rousset	test	train	train	train	train	train	train	train	train	train	train	train	train	train	train	train	train	train	test	train
3515	b2188	yejM	CACGCAGTGCATTGAGCACG	Rousset	train	train	test	train	train	train	train	train	train	train	train	train	train	train	train	train	train	test	train	train
3520	b2585	pssA	CGTCATCCTGTTCGAGATAC	Rousset	test	train	train	train	train	train	train	train	train	train	train	train	train	train	train	train	test	train	train	train
3521	b0173	dxr	CATCGTCCATTACGGCATAG	Rousset	train	train	train	train	train	test	train	train	train	train	train	train	train	train	train	train	train	train	test	train
3536	b0635	mrdA	GATAAACCCCCTGTGTGGCG	Rousset	train	train	train	train	test	train	train	train	train	train	train	train	train	train	train	train	train	train	train	test
3539	b0409	secF	GATAACCATCAAGGTAGTAC	Rousset	test	train	train	train	train	train	train	train	train	train	train	test	train	train	train	train	train	train	train	train
3542	b3804	hemD	CCTCAGCACCGCGCGCCGTC	Rousset	train	train	train	train	test	train	train	train	train	train
3545	b4143	groL	GGATCTGAGCAACACGGCCC	Rousset	train	train	train	train	train	train	train	train	train	test	train	train	train	train	train	train	train	train	train	test
3558	b3730	glmU	AGTGTTTCGACAGAGATCAG	Rousset	train	train	train	train	train	train	train	train	train	test	train	train	train	train	test	train	train	train	train	train
3561	b0168	map	CGTCGTGCGAGATTATCGCC	Rousset	train	train	train	train	train	train	train	train	train	test	train	train	train	train	train	train	train	train	train	test
3563	b0886	cydC	GCGCATCATGTAACAGCGCA	Rousset	train	train	train	train	train	train	train	test	train	train	train	train	train	train	test	train	train	train	train	train
3565	b2472	dapE	AATATTGGCAATCTGCATAC	Rousset	train	train	train	train	train	train	train	test	train	train	train	train	train	train	test	train	train	train	train	train
3573	b2411	ligA	CTTTCTCGTTGTTTTTCAGA	Rousset	train	train	train	train	train	train	test	train	train	train	train	train	train	train	train	train	train	train	train	test
3583	b3650	spoT	TGTCCGTGGCTTTGGGTTGC	Rousset	train	test	train	train	train	train	train	train	train	train	train	train	train	train	train	train	train	train	train	test
3590	b1069	murJ	AAAAGCGACGAAAAAGGCGT	Rousset	train	train	test	train	train	train	train	train	train	train	test	train	train	train	train	train	train	train	train	train
3606	b4143	groL	CGCAGCACGGGTCGCGTGCA	Rousset	train	train	train	train	train	train	test	train	train	train	train	train	train	train	train	train	train	train	train	test
3613	b0369	hemB	CTCACCTGATACGCGCCAAT	Rousset	train	train	train	train	train	test	train	train	train	train	train	train	train	train	train	train	train	train	train	test
3643	b3987	rpoB	CTTCGAAGCCTGCACGTTCA	Rousset	train	train	train	train	train	train	train	train	train	test	train	train	test	train	train	train	train	train	train	train
3665	b3650	spoT	GCGGGATTTCATTCAGCTTA	Rousset	train	train	train	train	test	train	train	train	train	train	train	train	train	train	train	train	train	train	train	test
3667	b3178	ftsH	CTTACGGCCATTAGACTCGC	Rousset	train	train	train	train	test	train	train	train	train	train	train	train	train	train	train	train	test	train	train	train
3687	b4041	plsB	CATCCAGATTTGGGTTGCTA	Rousset	test	train	train	train	train	train	train	train	train	train	train	train	train	train	train	train	train	train	train	test
3692	b2472	dapE	AACTGCACAAACAGTTCACC	Rousset	train	train	test	train	train	train	train	train	train	train	train	train	train	train	test	train	train	train	train	train
3702	b2746	ispF	CTATCGGCACCTTTAAATGC	Rousset	train	train	train	train	test	train	train	train	train	train
3712	b3018	plsC	GAAGTTGTAGAGACGCACAC	Rousset	train	train	train	train	train	train	test	train	train	train	train	train	train	train	train	train	train	test	train	train
3713	b0890	ftsK	TACAACGGCTCCTGAGCGGC	Rousset	train	train	train	train	train	train	train	test	train	train	train	train	train	train	train	train	train	train	test	train
3726	b2747	ispD	CCATCTACAACGGTGATTTG	Rousset	train	train	test	train	train	train	train	train	train	train
3732	b0184	dnaE	CTTTTATCAAACTGGGTGAC	Rousset	train	train	train	train	train	train	train	train	train	test	train	train	train	train	train	test	train	train	train	train
3735	b1779	gapA	AGAGGACGGGATGATGTTCT	Rousset	train	train	train	train	train	train	train	train	test	train	train	train	train	train	test	train	train	train	train	train
3741	b0154	hemL	GCCGGAACGCCCGGCGAGTT	Rousset	test	train	train	train	train	train	train	train	train	train	train	train	train	train	train	train	test	train	train	train
3744	b4143	groL	GATGATAGCCTGAGCCAGTA	Rousset	train	train	train	train	train	train	test	train	train	train	train	train	train	train	train	train	train	train	train	test
3761	b0168	map	TTCAGCAGCTTAGCATCGTC	Rousset	train	train	train	test	train	train	train	train	train	train	train	train	train	train	train	train	train	train	train	test
3782	b2595	bamD	CAAATCGGCGTTTTTATAGT	Rousset	train	train	train	train	test	train	train	train	train	train
3837	b3699	gyrB	ATATTCGAACTCGGTCACAT	Rousset	train	train	train	train	test	train	train	train	train	train	train	train	train	train	train	train	train	train	test	train
3872	b0369	hemB	CTGTACCTGGCCGTCCATCG	Rousset	train	train	train	train	train	train	test	train	train	train	train	train	train	train	train	train	train	train	train	test
3885	b2315	folC	GAAAGAACCACACACCAGCA	Rousset	train	train	train	train	train	test	train	train	train	train	train	train	test	train	train	train	train	train	train	train
3901	b1740	nadE	TTAACGGTTAATACGCGATC	Rousset	train	train	test	train	train	train	train	train	train	train	train	test	train	train	train	train	train	train	train	train
3976	b1740	nadE	TTCCCGCAATGCCTGTTCGC	Rousset	train	train	train	train	train	train	test	train	train	train	train	test	train	train	train	train	train	train	train	train
3992	b0154	hemL	GCGAAATCTGCCGGAACGCC	Rousset	train	train	train	train	train	train	train	test	train	train	train	train	train	train	train	train	test	train	train	train
4033	b1084	rne	GCGACAGTTTCTTCAACCAC	Rousset	train	train	train	train	train	train	train	test	train	train	train	train	train	train	train	train	train	train	test	train
4068	b2231	gyrA	AACCGTTTTGCGTTGCGGTG	Rousset	test	train	train	train	train	train	train	train	train	train	train	train	train	train	train	train	train	test	train	train
4075	b2585	pssA	CGGAATGTAGAAGTCATTCG	Rousset	train	train	train	train	test	train	train	train	train	train	train	train	train	train	train	train	test	train	train	train
4081	b0408	secD	GCACAACTGGCTGACCTTCG	Rousset	train	train	train	train	train	train	train	test	train	train	train	train	train	train	train	train	test	train	train	train
4100	b1084	rne	GCGCAGCACGTGGTAGTGCG	Rousset	train	train	test	train	train	train	train	train	train	train	train	train	train	train	train	train	train	train	test	train
4120	b0911	rpsA	CGTCTACCAGAGAACCTGGC	Rousset	test	train	train	train	train	train	train	train	train	train	train	test	train	train	train	train	train	train	train	train
4161	b0408	secD	CTGGATCAGCGTTTGCTCAC	Rousset	train	train	train	train	train	train	test	train	train	train	train	train	train	train	train	train	test	train	train	train
4173	b3699	gyrB	TCGCCGCACGGAAGCCTGCC	Rousset	train	train	train	train	train	test	train	train	train	train	train	train	train	train	train	train	train	train	test	train
4180	b4261	lptF	CGAGGAACAGGCTTAATGGC	Rousset	test	train	train	train	train	train	train	train	train	train	train	train	train	test	train	train	train	train	train	train
4196	b0890	ftsK	TCATCCAGCAACGCTTTCAT	Rousset	train	train	train	train	train	train	train	test	train	train	train	train	train	train	train	train	train	train	test	train
4228	b3704	rnpA	TGCCAGCCCGTTGTGGCTGC	Rousset	train	train	test	train	train	train	train	train	train	train	train	train	train	train	train	test	train	train	train	train
4230	b3639	dfp	CCCCCAGATGAGCAAACCAC	Rousset	train	train	train	train	train	train	train	train	test	train	train	train	train	train	test	train	train	train	train	train
4276	b3974	coaA	ACAACCGTTTTATCTCCATC	Rousset	test	train	train	train	train	train	train	train	train	train	train	train	train	train	train	train	test	train	train	train
4287	b4143	groL	CTGAGCCAGTACGGTTGCAG	Rousset	train	train	train	train	train	train	train	train	train	test	train	train	train	train	train	train	train	train	train	test
4297	b3650	spoT	TGGATCACCAGACCTTTACC	Rousset	train	test	train	train	train	train	train	train	train	train	train	train	train	train	train	train	train	train	train	test
4320	b0154	hemL	GTTAACGACCAGCGGAATTC	Rousset	train	train	train	train	test	train	train	train	train	train	train	train	train	train	train	train	test	train	train	train
4326	b3805	hemC	GTGACCAGTCCCAGACCTTG	Rousset	train	train	train	train	train	train	train	train	test	train	train	train	train	train	train	train	train	train	train	test
4335	b3633	waaA	TTCGCCTTCGTGAGTGCTGG	Rousset	train	train	train	train	test	train	train	train	train	train	test	train	train	train	train	train	train	train	train	train
4359	b2017	yefM	GATCGGGGCATGATCTTCAA	Rousset	train	train	train	train	train	train	train	test	train	train	train	train	train	train	train	train	train	train	test	train
4363	b1274	topA	TTTGTTCTTTGTTGACCGGA	Rousset	train	test	train	train	train	train	train	train	train	train	train	train	train	train	train	test	train	train	train	train
4369	b2926	pgk	TCTTCGAGCATCGCTACTGC	Rousset	train	train	train	train	train	train	train	test	train	train	train	train	train	test	train	train	train	train	train	train
4424	b2567	rnc	GCCACCAATTAATGCTTCGA	Rousset	train	train	train	train	train	train	train	train	train	test
4436	b1274	topA	CATTTTTCACACTCAACGAT	Rousset	train	train	train	train	train	train	train	train	test	train	train	train	train	train	train	test	train	train	train	train
4463	b4258	valS	TCTTGCGCTCAACGACCATC	Rousset	train	train	test	train	train	train	train	train	train	train	train	train	train	train	train	train	test	train	train	train
4472	b0890	ftsK	ATAGCGTTGCTGCTGTGTCT	Rousset	test	train	train	train	train	train	train	train	train	train	train	train	train	train	train	train	train	train	test	train
4475	b0634	mrdB	GCGCGCAACCATCAGTGGTA	Rousset	train	train	train	train	test	train	train	train	train	train
4484	b1209	lolB	TGTAGGTAATTTCGCTCAGG	Rousset	train	train	train	test	train	train	train	train	train	train	train	train	train	train	train	train	train	train	test	train
4491	b1084	rne	GTGCCTGGCGACGATTACGA	Rousset	train	train	train	test	train	train	train	train	train	train	train	train	train	train	train	train	train	train	test	train
4519	b2478	dapA	CCATTTCACCGGGATTGGAT	Rousset	train	train	train	train	train	train	test	train	train	train
4530	b3988	rpoC	AGGAACCAGATGTGCGCAGT	Rousset	train	test	train	train	train	train	train	train	train	train	train	train	test	train	train	train	train	train	train	train
4579	b2235	nrdB	CTGGAAGTTACTCAAATCGT	Rousset	train	test	train	train	train	train	train	train	train	train	train	train	test	train	train	train	train	train	train	train
4601	b1779	gapA	ACCGTCGAAACGGCCGTGAG	Rousset	train	train	train	train	train	test	train	train	train	train	train	train	train	train	test	train	train	train	train	train
4611	b0890	ftsK	ACCGGCTCCACTTCGCTCGG	Rousset	train	train	train	train	train	test	train	train	train	train	train	train	train	train	train	train	train	train	test	train
4613	b0156	erpA	TACACGCGTAATTTCAGATT	Rousset	train	train	train	train	test	train	train	train	train	train	train	test	train	train	train	train	train	train	train	train
4618	b3235	degS	GAGAGTTGGTGTTCAAACCA	Rousset	train	train	train	train	test	train	train	train	train	train	train	train	test	train	train	train	train	train	train	train
4660	b1662	ribC	ATTTCATCAACTGACTATCC	Rousset	train	test	train	train	train	train	train	train	train	train
4682	b0154	hemL	CGCCATTTTCACTTCCATTT	Rousset	train	train	train	train	test	train	train	train	train	train	train	train	train	train	train	train	test	train	train	train
4692	b0684	fldA	CGATAGCCAGACCGACAAAG	Rousset	train	train	train	train	train	train	train	train	test	train
4718	b0954	fabA	GCGTTTAAAGTGAATACGGT	Rousset	train	train	test	train	train	train	train	train	train	train
4736	b3251	mreB	GGAGTAAACCACACCGTTCA	Rousset	train	train	train	train	train	test	train	train	train	train	train	test	train	train	train	train	train	train	train	train
4756	b1912	pgsA	CCATGCCAACGCCACCATCT	Rousset	train	test	train	train	train	train	train	train	train	train
4770	b0414	ribD	ACAGGGTTCGAGTGTGACAT	Rousset	train	train	train	train	test	train	train	train	train	train	train	train	train	train	train	test	train	train	train	train
4773	b3288	fmt	ACCGACATCCATTTGCATAA	Rousset	train	train	train	train	train	train	train	train	test	train
4789	b4041	plsB	AGAGACGTTGCGCGACGGTG	Rousset	train	train	train	train	train	train	train	train	train	test	train	train	train	train	train	train	train	train	train	test
4825	b2559	tadA	CGGCACTTCCCGCTCATCCC	Rousset	train	train	train	test	train	train	train	train	train	train
4827	b0474	adk	TCTCTTCCTGATCATCTTTA	Rousset	train	train	train	train	train	train	train	train	test	train
4854	b1719	thrS	ACATATCGACATATTCTTCA	Rousset	train	train	train	train	test	train	train	train	train	train	train	train	train	train	train	test	train	train	train	train
4937	b2746	ispF	CGTACGCCACCAATGATAAT	Rousset	train	test	train	train	train	train	train	train	train	train
4954	b2315	folC	CGGTAGCGCTTTCATACGCC	Rousset	train	train	train	train	test	train	train	train	train	train	train	train	test	train	train	train	train	train	train	train
5074	b3863	polA	GTTTCCTGTGGCTTCGCGGC	Rousset	test	train	train	train	train	train	train	train	train	train	train	train	train	train	train	train	train	train	train	test
5093	b0184	dnaE	CCACCTGCTCCGGCCACGGT	Rousset	train	test	train	train	train	train	train	train	train	train	train	train	train	train	train	test	train	train	train	train
5111	b1131	purB	TGTAGTCGTGCGGTTCGATC	Rousset	train	train	train	train	train	train	train	test	train	train	test	train	train	train	train	train	train	train	train	train
5113	b0635	mrdA	GTTTGGGTCATAACTAGGCG	Rousset	train	train	train	test	train	train	train	train	train	train	train	train	train	train	train	train	train	train	train	test
5137	b2615	nadK	TATCGGGGTCAAGGTCAGTC	Rousset	train	train	train	train	test	train	train	train	train	train	train	train	train	test	train	train	train	train	train	train
5164	b4040	ubiA	ATAATCATTCACCACACATC	Rousset	train	train	train	train	train	train	train	train	train	test
5169	b3461	rpoH	AGTGAACGGCGAAGGAGACC	Rousset	train	train	train	train	train	test	train	train	train	train	train	train	train	train	train	train	train	train	train	test
5175	b3987	rpoB	GATACCGGATTCATCCAGTT	Rousset	train	train	train	train	train	train	train	train	train	test	train	train	test	train	train	train	train	train	train	train
5195	b1175	minD	GAACTTTGGCGACCCCTTCA	Rousset	train	train	train	train	test	train	train	train	train	train	train	train	train	train	test	train	train	train	train	train
5272	b0420	dxs	TTCACAATGCCTTTGCCAAT	Rousset	train	train	train	train	test	train	train	train	train	train	train	train	train	train	train	train	test	train	train	train
5286	b3235	degS	TAATGGAAGCATCGGTTTGG	Rousset	train	train	train	train	train	train	train	train	train	test	train	train	test	train	train	train	train	train	train	train
5311	b4361	dnaC	CGCCGACATAATATCGGCCA	Rousset	train	train	train	train	train	train	train	train	train	test
5332	b0414	ribD	CGGGTTAGGATCTTGCATCG	Rousset	test	train	train	train	train	train	train	train	train	train	train	train	train	train	train	test	train	train	train	train
5366	b3729	glmS	GCTTTTAGCTCTTCACGCAG	Rousset	train	train	train	train	train	train	train	train	test	train	train	train	train	train	train	train	train	train	test	train
5374	b1274	topA	CATATTGCTGTTTGGTTTTA	Rousset	train	train	train	train	train	train	train	test	train	train	train	train	train	train	train	test	train	train	train	train
5414	b3041	ribB	CTGCGCGAACGGTCGTAATA	Rousset	train	train	train	train	test	train	train	train	train	train	train	train	train	train	train	train	train	train	test	train
5423	b0635	mrdA	GGTTTAACTGTAGACGCGGG	Rousset	train	train	train	train	train	train	train	test	train	train	train	train	train	train	train	train	train	train	train	test
5426	b0420	dxs	CCGGAACCTTCACGCATCGC	Rousset	train	train	train	train	train	train	train	test	train	train	train	train	train	train	train	train	test	train	train	train
5504	b0890	ftsK	GGCTGCTGATATTGTGGCTG	Rousset	train	train	test	train	train	train	train	train	train	train	train	train	train	train	train	train	train	train	test	train
5575	b0890	ftsK	CGAAGGGTTAAAGCTTAGTA	Rousset	train	test	train	train	train	train	train	train	train	train	train	train	train	train	train	train	train	train	test	train
5592	b2926	pgk	CACCAACGATAGCCACCATC	Rousset	train	train	train	train	train	train	test	train	train	train	train	train	train	test	train	train	train	train	train	train
5782	b3177	folP	CTCACGGATGACTTCTGGTT	Rousset	train	train	train	train	train	train	train	test	train	train
5819	b1175	minD	TACTGAGGAGACTTCCGGGT	Rousset	train	train	train	train	train	train	train	test	train	train	train	train	train	train	test	train	train	train	train	train
5832	b3056	cca	GCCGCGCACGTCAGCCTCGC	Rousset	train	train	train	train	train	train	test	train	train	train	train	train	train	train	train	train	train	train	train	test
5855	b0890	ftsK	ATCGGCAACCACCGGCTCAC	Rousset	train	train	train	train	train	test	train	train	train	train	train	train	train	train	train	train	train	train	test	train
5914	b0414	ribD	CGCCAGCACCGTGGCGCTGC	Rousset	train	train	test	train	train	train	train	train	train	train	train	train	train	train	train	test	train	train	train	train
5975	b2942	metK	GCGGAACGGTCCACTTTTGA	Rousset	train	train	train	train	train	train	train	test	train	train	train	train	test	train	train	train	train	train	train	train
5981	b0173	dxr	ACACCACGCCATTTTGCTCA	Rousset	train	test	train	train	train	train	train	train	train	train	train	train	train	train	train	train	train	train	test	train
5996	b3235	degS	ACCGCCAGATTATAGCTGGC	Rousset	train	train	train	train	train	train	train	test	train	train	train	train	test	train	train	train	train	train	train	train
6013	b1085	yceQ	TCAGGCAGTTAGCGGGCTGC	Rousset	train	train	train	train	train	test	train	train	train	train
6051	b4168	tsaE	AGAACACCTGTACCTTGTTG	Rousset	train	train	train	train	train	train	train	train	test	train
6061	b3433	asd	GTCCCATATTCAGCTTACGC	Rousset	train	train	train	train	train	train	test	train	train	train	train	train	test	train	train	train	train	train	train	train
6074	b3783	rho	GGAGGTTGAAACGGCGGATT	Rousset	train	train	train	train	train	train	train	train	test	train	train	train	train	train	train	train	test	train	train	train
6080	b4040	ubiA	ATCCAGAGCTGGGGAACGCC	Rousset	test	train	train	train	train	train	train	train	train	train
6122	b0188	tilS	CACCAACTGATGCAGCAGAA	Rousset	train	train	train	train	train	train	train	train	test	train	train	train	train	test	train	train	train	train	train	train
6191	b4160	psd	TCACGCAGAATACCGTTGCA	Rousset	train	train	test	train	train	train	train	train	train	train
6241	b3018	plsC	TTCCATTATCGAACGACAAT	Rousset	train	test	train	train	train	train	train	train	train	train	train	train	train	train	train	train	train	test	train	train
6254	b2315	folC	CTCAAGCAGTTGTTCTGCCG	Rousset	train	train	train	train	test	train	train	train	train	train	train	train	test	train	train	train	train	train	train	train
6311	b3056	cca	CGCGCAACCAGCGGCCTTGC	Rousset	test	train	train	train	train	train	train	train	train	train	train	train	train	train	train	train	train	train	train	test
6312	b3178	ftsH	ACACCCAGCGCACGACCGCG	Rousset	train	train	train	train	train	train	train	train	train	test	train	train	train	train	train	train	test	train	train	train
6346	b3608	gpsA	CAAAGGTTCCCTGGGGTTAG	Rousset	train	train	train	test	train	train	train	train	train	train	train	train	train	train	train	train	train	train	train	test
6375	b0184	dnaE	TCTTTTAAATACTGGTTGAT	Rousset	train	train	train	train	train	train	test	train	train	train	train	train	train	train	train	test	train	train	train	train
6390	b2153	folE	CCATCAAACTGTCATCAGCC	Rousset	train	train	train	train	train	train	test	train	train	train	test	train	train	train	train	train	train	train	train	train
6407	b0922	mukF	CGAAAGCAACAATTCACAGC	Rousset	train	train	train	train	test	train	train	train	train	train	train	train	train	train	test	train	train	train	train	train
6420	b0890	ftsK	CGCAGGTGGAACATCAACAG	Rousset	train	train	train	train	train	train	train	train	train	test	train	train	train	train	train	train	train	train	test	train
6443	b0408	secD	TGCCCTGGCTGCTAATCACC	Rousset	train	train	train	test	train	train	train	train	train	train	train	train	train	train	train	train	test	train	train	train
6618	b3843	ubiD	AGCACAATCTCCGCACTGGC	Rousset	train	test	train	train	train	train	train	train	train	train	train	train	train	train	train	train	train	train	test	train
6716	b1356	racR	TTCCAGTTTTTGTGATGTTC	Rousset	train	train	train	train	train	train	train	train	test	train
6719	b2926	pgk	GAATGGTTTTCGCATTCTTC	Rousset	train	train	train	train	train	train	train	train	test	train	train	train	train	test	train	train	train	train	train	train
6757	b2315	folC	CAGCGTACCGTACTCGAAAT	Rousset	train	train	train	train	train	train	train	train	train	test	train	train	test	train	train	train	train	train	train	train
6807	b3650	spoT	TACGGTCGGCAAGTTTGATG	Rousset	train	train	train	train	train	train	train	train	test	train	train	train	train	train	train	train	train	train	train	test
6812	b3235	degS	ATGGTCTGCCCGAGGTTGTA	Rousset	test	train	train	train	train	train	train	train	train	train	train	train	test	train	train	train	train	train	train	train
6874	b0408	secD	GTTCAATGTTCTGCATACCC	Rousset	train	train	train	test	train	train	train	train	train	train	train	train	train	train	train	train	test	train	train	train
6894	b2566	era	CAGAGATTGGCACGATATCG	Rousset	train	train	train	train	train	train	train	train	train	test
6895	b1092	fabD	ACGTACCAGTGCGTCACGGA	Rousset	train	train	train	test	train	train	train	train	train	train
6914	b0179	lpxD	AGTGCGGCACTTTTCGCGAA	Rousset	train	train	train	train	train	train	test	train	train	train
6928	b0184	dnaE	CAACGTCGCTTTTATCAAAC	Rousset	train	train	test	train	train	train	train	train	train	train	train	train	train	train	train	test	train	train	train	train
6968	b0408	secD	TCTTTACGAACAGTGGTATA	Rousset	train	train	train	train	train	train	train	train	train	test	train	train	train	train	train	train	test	train	train	train
7009	b2585	pssA	GCGATAGTGCTTAACGATGG	Rousset	train	train	train	train	train	train	test	train	train	train	train	train	train	train	train	train	test	train	train	train
7211	b4143	groL	TTTAGAGTCAGAGCATGGTA	Rousset	train	train	train	train	test	train	train	train	train	train	train	train	train	train	train	train	train	train	train	test
7248	b0408	secD	GCCGACGATTAAGATCAAGT	Rousset	train	train	train	train	train	train	train	train	test	train	train	train	train	train	train	train	test	train	train	train
7260	b1274	topA	ACAAGTCGGGCAGTCAATGC	Rousset	train	train	train	train	train	train	train	train	train	test	train	train	train	train	train	test	train	train	train	train
7270	b0098	secA	CCGGTGCTGGCATGCCCGGC	Rousset	train	train	test	train	train	train	train	train	train	train	train	train	train	test	train	train	train	train	train	train
7293	b2925	fbaA	GTTACCGAAGGACGCTGCGA	Rousset	train	train	train	train	train	train	test	train	train	train
7437	b3463	ftsE	AATATCGTCACCGCTGGCAC	Rousset	train	train	train	train	train	train	train	test	train	train	train	train	train	test	train	train	train	train	train	train
7458	b0646	djlB	TTCAGTTTCCCGCCATGACT	Rousset	train	train	train	train	test	train	train	train	train	train	train	train	train	train	train	train	train	test	train	train
7496	b0414	ribD	ATGAGTGCGTCACAGCACGG	Rousset	train	train	train	train	train	train	train	test	train	train	train	train	train	train	train	test	train	train	train	train
7508	b0409	secF	CACTGCTGCATTCTGATTGG	Rousset	train	train	train	train	train	train	train	train	test	train	train	test	train	train	train	train	train	train	train	train
7602	b0890	ftsK	CGGTAACTCCAGACCTACAT	Rousset	train	train	train	train	train	train	train	train	train	test	train	train	train	train	train	train	train	train	test	train
7651	b1175	minD	AACAGCAGGTGCTCTTTAAT	Rousset	train	train	train	train	test	train	train	train	train	train	train	train	train	train	test	train	train	train	train	train
7668	b0954	fabA	ATCAGAAGGCAGACGTATCC	Rousset	train	train	train	test	train	train	train	train	train	train
7867	b3461	rpoH	CACCCACTTCCGGGTTGAAA	Rousset	train	train	train	test	train	train	train	train	train	train	train	train	train	train	train	train	train	train	train	test
7885	b0657	lnt	CTGGAGTGGACGGCGGTTAA	Rousset	train	train	train	train	train	test	train	train	train	train	train	train	train	train	train	train	train	train	test	train
7924	b0890	ftsK	TTTTTTCAGCACCGGATGCT	Rousset	train	train	train	train	test	train	train	train	train	train	train	train	train	train	train	train	train	train	test	train
7972	b1740	nadE	ACGCCGAGTGCCACTTCATC	Rousset	train	train	train	train	test	train	train	train	train	train	train	test	train	train	train	train	train	train	train	train
8007	b3463	ftsE	TATCCAGCGCCGCCGACACC	Rousset	train	train	train	train	train	train	train	train	test	train	train	train	train	test	train	train	train	train	train	train
8072	b3634	coaD	CCAGTGCCACACGCTCTTCC	Rousset	train	train	train	train	train	train	train	train	test	train
8100	b1277	ribA	TTCGACTTTTTTCGGGTTAT	Rousset	train	test	train	train	train	train	train	train	train	train
8114	b3462	ftsX	GTTACCGATGACGAGGAACA	Rousset	train	train	train	train	train	test	train	train	train	train
8141	b0657	lnt	CAGTTGCCGGTACGTGCGTA	Rousset	train	train	test	train	train	train	train	train	train	train	train	train	train	train	train	train	train	train	test	train
8167	b3019	parC	GGAACACCAGCCATTCGGAG	Rousset	train	train	train	train	train	train	train	test	train	train	train	train	train	train	train	train	train	train	test	train
8189	b3056	cca	GCAACGTTGTTCCTTCCAGC	Rousset	train	train	test	train	train	train	train	train	train	train	train	train	train	train	train	train	train	train	train	test
8441	b0890	ftsK	TCTACCGGCTCCACTTCGCT	Rousset	train	train	train	train	train	train	train	train	train	test	train	train	train	train	train	train	train	train	test	train
8444	b3462	ftsX	TCCCCTGGAAATCGAGTTTC	Rousset	train	train	test	train	train	train	train	train	train	train
8493	b3552	yiaD	CAACGGAATCCGCACGTTGC	Rousset	train	train	train	train	train	test	train	train	train	train
8513	b0098	secA	ATTTCTTCCAGCGACTGTGG	Rousset	train	train	train	test	train	train	train	train	train	train	train	train	train	test	train	train	train	train	train	train
8631	b3729	glmS	CATCAGGCTGTTACGACGCA	Rousset	train	train	train	train	train	train	train	train	test	train	train	train	train	train	train	train	train	train	test	train
8650	b2568	lepB	ATCATGAAGTATTGTCCCGG	Rousset	train	train	train	train	train	train	train	train	test	train	train	test	train	train	train	train	train	train	train	train
8777	b2926	pgk	TTCGGTAGGACGACCCAGGT	Rousset	train	train	test	train	train	train	train	train	train	train	train	train	train	test	train	train	train	train	train	train
8785	b0270	yagG	TGGCCCCCCACAGCAGGAAC	Rousset	train	train	train	train	test	train	train	train	train	train	train	train	train	train	train	train	train	train	test	train
8829	b2472	dapE	TGTTGTGTCAGCTCAATAAC	Rousset	train	train	train	train	train	train	train	test	train	train	train	train	train	train	test	train	train	train	train	train
8900	b0184	dnaE	ATCCCTGATTGCAACGGACC	Rousset	train	train	train	train	train	train	train	test	train	train	train	train	train	train	train	test	train	train	train	train
8965	b0417	thiL	CAGCGTCAGCCAGGCCGGAT	Rousset	train	train	train	train	train	train	test	train	train	train	train	train	train	train	train	train	train	test	train	train
9044	b3019	parC	GCCCATCTGCGACAGCACAA	Rousset	train	train	train	train	test	train	train	train	train	train	train	train	train	train	train	train	train	train	test	train
9061	b1740	nadE	CGTTTGTTGAGACGATACAG	Rousset	train	train	train	train	train	train	test	train	train	train	train	test	train	train	train	train	train	train	train	train
9103	b0408	secD	TGGAAGTGGAGTCGGTGATA	Rousset	test	train	train	train	train	train	train	train	train	train	train	train	train	train	train	train	test	train	train	train
9257	b2017	yefM	GATTGAGTCCATCAATCTCC	Rousset	train	train	train	train	train	train	train	train	train	test	train	train	train	train	train	train	train	train	test	train
9259	b0421	ispA	GATGTCATCCTGAACCTGGA	Rousset	train	train	train	train	test	train	train	train	train	train	train	test	train	train	train	train	train	train	train	train
9276	b0168	map	TTTTTACCCGCGTTGACCAT	Rousset	train	train	train	train	train	test	train	train	train	train	train	train	train	train	train	train	train	train	train	test
9286	b0176	rseP	AAAGGTCACCCACTGCGTTA	Rousset	train	train	train	train	train	train	train	train	train	test	test	train	train	train	train	train	train	train	train	train
9294	b3471	yhhQ	AAGATAATGCGTCGGGCCAG	Rousset	test	train	train	train	train	train	train	train	train	train
9300	b3974	coaA	AAGTTCAGCAAACGTGACAA	Rousset	train	train	train	train	train	train	train	train	train	test	train	train	train	train	train	train	test	train	train	train
9310	b3973	birA	GCTCTCCGATACGATCAAGA	Rousset	train	train	test	train	train	train	train	train	train	train
9355	b0417	thiL	GCCCAGCGCAGCGCCTGTTC	Rousset	train	train	train	train	train	test	train	train	train	train	train	train	train	train	train	train	train	test	train	train
9473	b3064	tsaD	TTCGACAGTAACGGCCCGCC	Rousset	train	train	test	train	train	train	train	train	train	train	train	train	test	train	train	train	train	train	train	train
9498	b1740	nadE	GCAGCTCATTAATCGCCATC	Rousset	train	train	train	train	train	test	train	train	train	train	train	test	train	train	train	train	train	train	train	train
9506	b3146	rsmI	GCGTCGGTACAATGTAAAGC	Rousset	train	train	train	train	train	train	train	test	train	train
9528	b0890	ftsK	TAGTTAGTCAAACGGCGGTG	Rousset	train	train	train	train	test	train	train	train	train	train	train	train	train	train	train	train	train	train	test	train
9605	b2472	dapE	GGCACTGGCTTCTTCATCAG	Rousset	train	train	train	train	train	train	train	train	train	test	train	train	train	train	test	train	train	train	train	train
9607	b2234	nrdA	CCAGCTCTTCCAGTTCATCC	Rousset	test	train	train	train	train	train	train	train	train	train	train	train	train	train	train	train	train	test	train	train
9618	b1175	minD	TTCCGGGTTGGTGGTAATAA	Rousset	train	train	train	train	train	test	train	train	train	train	train	train	train	train	test	train	train	train	train	train
9722	b0634	mrdB	ATGCCAGTGTTCTTCAACGA	Rousset	train	train	train	train	train	train	test	train	train	train
9747	b3608	gpsA	CGACATTTCAGCCAGCCCAC	Rousset	train	train	train	train	train	train	train	test	train	train	train	train	train	train	train	train	train	train	train	test
9783	b0408	secD	CATACCCAGGGTTGGGCCAA	Rousset	train	train	train	test	train	train	train	train	train	train	train	train	train	train	train	train	test	train	train	train
9882	b0635	mrdA	TCTGGTAGATAGTGCGGTTG	Rousset	train	train	test	train	train	train	train	train	train	train	train	train	train	train	train	train	train	train	train	test
9922	b3235	degS	AATTTTAAGTACCGCCAGAT	Rousset	train	train	train	test	train	train	train	train	train	train	train	train	test	train	train	train	train	train	train	train
9966	b0168	map	GCAGCACCTGCGGTTCTTCA	Rousset	train	train	train	train	train	train	test	train	train	train	train	train	train	train	train	train	train	train	train	test
9969	b3177	folP	GGAGCTTCCTGCATGGTTTT	Rousset	train	train	test	train	train	train	train	train	train	train
9987	b4226	ppa	TCTTTGCTCAGCTTGCTGTG	Rousset	train	train	train	train	test	train	train	train	train	train
10053	b3463	ftsE	GCCGCTAAACCAGATTTTCC	Rousset	train	train	train	train	train	train	train	train	test	train	train	train	train	test	train	train	train	train	train	train
10054	b3235	degS	CCTGGGTAATGGTCTGCCCG	Rousset	train	train	train	train	test	train	train	train	train	train	train	train	test	train	train	train	train	train	train	train
10056	b4143	groL	GTTACGGCCTTTTGGACCGA	Rousset	train	train	train	train	test	train	train	train	train	train	train	train	train	train	train	train	train	train	train	test
10059	b0188	tilS	GCGGATAATCGCCGCGCGGC	Rousset	train	train	test	train	train	train	train	train	train	train	train	train	train	test	train	train	train	train	train	train
10091	b2614	grpE	ACCTGCTCAGCAGAAGCTTC	Rousset	train	train	train	test	train	train	train	train	train	train
10121	b0154	hemL	GGAACCGACATAATCGATAT	Rousset	train	test	train	train	train	train	train	train	train	train	train	train	train	train	train	train	test	train	train	train
10290	b3056	cca	TCCATACCCGTTCAGGCGTC	Rousset	train	train	test	train	train	train	train	train	train	train	train	train	train	train	train	train	train	train	train	test
10298	b1779	gapA	TGATGTTCTGGGAAGCGCCG	Rousset	train	train	train	train	train	train	train	train	train	test	train	train	train	train	test	train	train	train	train	train
10299	b3461	rpoH	CTCTGCTTTGATCCAGTGAA	Rousset	train	train	train	train	test	train	train	train	train	train	train	train	train	train	train	train	train	train	train	test
10307	b1211	prfA	CACTCCCCAGCAGGTTACGA	Rousset	train	train	train	test	train	train	train	train	train	train	train	train	train	train	train	test	train	train	train	train
10406	b2925	fbaA	CACCATAATGTTCAGCCATC	Rousset	train	train	test	train	train	train	train	train	train	train
10441	b1131	purB	GCTGCAATACCGCGTTGGAA	Rousset	train	train	train	train	train	train	test	train	train	train	test	train	train	train	train	train	train	train	train	train
10477	b4143	groL	CAGCAGCGGTTTGCCTGCTT	Rousset	train	train	train	train	train	test	train	train	train	train	train	train	train	train	train	train	train	train	train	test
10498	b3974	coaA	CGTTCTTTCAGAACCTGATT	Rousset	train	train	train	train	train	train	train	train	test	train	train	train	train	train	train	train	test	train	train	train
10527	b0635	mrdA	CTGGCAGTTGCCACCAGCCT	Rousset	train	train	train	train	train	train	train	train	test	train	train	train	train	train	train	train	train	train	train	test
10596	b2614	grpE	GATGCACATTCGGGTCCAGT	Rousset	train	train	train	train	train	train	test	train	train	train
10655	b0408	secD	TTTAACACGGCAATTCCCTT	Rousset	test	train	train	train	train	train	train	train	train	train	train	train	train	train	train	train	test	train	train	train
10664	b1069	murJ	CACCATGATCACCCACGGTG	Rousset	train	train	train	train	train	train	train	train	test	train	test	train	train	train	train	train	train	train	train	train
10708	b0176	rseP	ATTTTGACATAACCGCCCAA	Rousset	train	train	train	test	train	train	train	train	train	train	test	train	train	train	train	train	train	train	train	train
10958	b3462	ftsX	TGCAGATAAACAGTGATTTG	Rousset	train	train	train	test	train	train	train	train	train	train
10959	b0890	ftsK	GGTTGCGGCTGTTGGTACAA	Rousset	train	train	train	test	train	train	train	train	train	train	train	train	train	train	train	train	train	train	test	train
10965	b4041	plsB	TCGATTTCCAGCGGCTCTAA	Rousset	train	train	train	train	train	train	train	test	train	train	train	train	train	train	train	train	train	train	train	test
10995	b1069	murJ	CGCCAGTGCAGCGAAGTACG	Rousset	train	train	train	train	train	train	train	train	train	test	test	train	train	train	train	train	train	train	train	train
11089	b2017	yefM	CGATTGAGTCCATCAATCTC	Rousset	train	train	train	train	test	train	train	train	train	train	train	train	train	train	train	train	train	train	test	train
11125	b3187	ispB	GATGAGTGCTTCTCGCCAAG	Rousset	train	train	train	train	test	train	train	train	train	train	train	test	train	train	train	train	train	train	train	train
11144	b2472	dapE	TGCCCAAAAATTCTGCGTAT	Rousset	train	train	train	train	train	train	test	train	train	train	train	train	train	train	test	train	train	train	train	train
11288	b4084	alsK	AGAGTCTCGCGTGGGAAGGC	Rousset	train	train	train	train	train	train	train	train	test	train	train	train	train	train	train	train	test	train	train	train
11342	b3056	cca	GTTTGCGGATGCAGAAACAC	Rousset	train	train	train	train	train	test	train	train	train	train	train	train	train	train	train	train	train	train	train	test
11434	b4084	alsK	GATCGCGCAATGGGTAATTT	Rousset	train	train	train	train	train	test	train	train	train	train	train	train	train	train	train	train	test	train	train	train
11564	b0166	dapD	GGTCGCCCAGGTATCAACCA	Rousset	train	train	train	test	train	train	train	train	train	train	train	train	train	train	test	train	train	train	train	train
11738	b2411	ligA	TTCACCCGCTATCACCAGAT	Rousset	train	train	train	train	train	train	train	train	test	train	train	train	train	train	train	train	train	train	train	test
12005	b0369	hemB	CTCCAGCAGGTTTAACCATC	Rousset	train	train	train	train	test	train	train	train	train	train	train	train	train	train	train	train	train	train	train	test
12213	b3974	coaA	TTAATAGCGCCTGCAATACA	Rousset	train	train	train	train	train	test	train	train	train	train	train	train	train	train	train	train	test	train	train	train
12445	b1084	rne	TCAGCGAACTCTTCTTCAGA	Rousset	test	train	train	train	train	train	train	train	train	train	train	train	train	train	train	train	train	train	test	train
12596	b0409	secF	CTTCACTGCTGCATTCTGAT	Rousset	train	train	test	train	train	train	train	train	train	train	train	test	train	train	train	train	train	train	train	train
12619	b3974	coaA	CATGATTAGCACTTTTCGTC	Rousset	train	train	test	train	train	train	train	train	train	train	train	train	train	train	train	train	test	train	train	train
12696	b3532	bcsB	TCCACCGAACCGCCCGGCAT	Rousset	train	train	test	train	train	train	train	train	train	train	test	train	train	train	train	train	train	train	train	train
12708	b3552	yiaD	GGCATGAAAGGGATTACAGC	Rousset	train	train	train	train	train	train	train	train	train	test
12745	b4160	psd	TCACTTTACCCGGTGCAAAC	Rousset	train	test	train	train	train	train	train	train	train	train
12748	b3532	bcsB	AGTTTGACGTAAGGATTCTG	Rousset	train	train	train	test	train	train	train	train	train	train	test	train	train	train	train	train	train	train	train	train
12766	b0417	thiL	ATCTTTATGGCGTGGCAAAA	Rousset	train	train	train	train	train	train	train	train	train	test	train	train	train	train	train	train	train	test	train	train
12878	b3463	ftsE	CACCGCCCGAAAGCTGAATA	Rousset	train	train	train	train	train	train	test	train	train	train	train	train	train	test	train	train	train	train	train	train
13032	b1210	hemA	CTGGCTGCGATACTCGCGAA	Rousset	train	train	train	train	train	train	train	train	train	test	train	train	train	train	train	test	train	train	train	train
13203	b3783	rho	GCCGCACCAAAGAAGCGTTT	Rousset	train	train	train	train	test	train	train	train	train	train	train	train	train	train	train	train	test	train	train	train
13238	b3532	bcsB	CCACGAGGCGACAATGGCAG	Rousset	train	train	test	train	train	train	train	train	train	train	test	train	train	train	train	train	train	train	train	train
13366	b2926	pgk	GCCGCCGCCAGTGGAGATGT	Rousset	train	train	train	train	train	train	train	train	test	train	train	train	train	test	train	train	train	train	train	train
13474	b0098	secA	TACGCTGTACACGTTCTTCA	Rousset	train	train	train	test	train	train	train	train	train	train	train	train	train	test	train	train	train	train	train	train
13719	b3730	glmU	GCATCTTCCACAACGGTATA	Rousset	train	train	train	train	train	train	train	train	test	train	train	train	train	train	test	train	train	train	train	train
13742	b3308	rplE	AAGACTTAGCGGACAGGCCA	Rousset	test	train	train	train	train	train	train	train	train	train
14059	b0054	lptD	CTTTGAATTGCGGCATTACG	Rousset	train	train	train	train	train	test	train	train	train	train	train	train	train	train	train	train	train	test	train	train
14122	b0684	fldA	TGCTGCTTTTTGCAATGTCA	Rousset	train	test	train	train	train	train	train	train	train	train
14137	b3433	asd	CCACAGCAGCTGGTCGCCCA	Rousset	train	train	test	train	train	train	train	train	train	train	train	train	test	train	train	train	train	train	train	train
14191	b0646	djlB	AACGATTTTCTGCATCAAGG	Rousset	train	train	test	train	train	train	train	train	train	train	train	train	train	train	train	train	train	test	train	train
14243	b3933	ftsN	TGGGCGCACGCACTCCCGGC	Rousset	test	train	train	train	train	train	train	train	train	train	train	train	train	train	test	train	train	train	train	train
14286	b0156	erpA	CGCAGGTGCTTTTCGCGTTC	Rousset	train	train	train	train	test	train	train	train	train	train	train	test	train	train	train	train	train	train	train	train
14497	b3433	asd	CACCACCGCCGGAAGCGGCC	Rousset	train	train	train	train	train	train	train	train	train	test	train	train	test	train	train	train	train	train	train	train
14536	b4041	plsB	GATCCAGCAAACGCCCCGTA	Rousset	train	test	train	train	train	train	train	train	train	train	train	train	train	train	train	train	train	train	train	test
14600	b0409	secF	TGGTCAGGTCAATCTCGATA	Rousset	train	train	train	train	train	train	train	train	test	train	train	test	train	train	train	train	train	train	train	train
14662	b0126	can	AAGGGTTTCGCGGTTGGTGG	Rousset	train	train	train	train	test	train	train	train	train	train
14839	b4084	alsK	AGAGTTGCAGGTTAACGTCG	Rousset	train	train	train	train	train	test	train	train	train	train	train	train	train	train	train	train	test	train	train	train
14880	b3066	dnaG	CGGCGAGTTCAGGTATTTGG	Rousset	train	train	test	train	train	train	train	train	train	train	train	train	train	train	train	train	train	test	train	train
14967	b2315	folC	GCGACATCAAAAATAACGCG	Rousset	train	train	test	train	train	train	train	train	train	train	train	train	test	train	train	train	train	train	train	train
15493	b1175	minD	CGCCGACGAGTTTGATGCGC	Rousset	train	train	train	train	train	test	train	train	train	train	train	train	train	train	test	train	train	train	train	train
15576	b3532	bcsB	TCGCCTGCGTCATGAAAGAG	Rousset	test	train	train	train	train	train	train	train	train	train	test	train	train	train	train	train	train	train	train	train
15683	b0270	yagG	CGAGCCCGGCTGCACCTCAA	Rousset	train	train	train	train	test	train	train	train	train	train	train	train	train	train	train	train	train	train	test	train
15897	b3532	bcsB	AAGACAATGGCATTGCGATC	Rousset	train	train	train	test	train	train	train	train	train	train	test	train	train	train	train	train	train	train	train	train
15927	b2614	grpE	TCAACCATCGCAGACATATC	Rousset	train	train	train	train	train	train	train	train	test	train
15968	b3235	degS	ACTACAGGGATCACCGAACC	Rousset	train	train	train	test	train	train	train	train	train	train	train	train	test	train	train	train	train	train	train	train
16255	b3433	asd	CCAGTGGTTCCGCCAAAAGA	Rousset	test	train	train	train	train	train	train	train	train	train	train	train	test	train	train	train	train	train	train	train
16354	b2235	nrdB	TCGGCAATTTCCGCCATCTC	Rousset	train	train	train	train	train	train	train	train	test	train	train	train	test	train	train	train	train	train	train	train
16663	b0184	dnaE	AGACCGGAGTTTATATCTGG	Rousset	train	train	train	train	train	train	test	train	train	train	train	train	train	train	train	test	train	train	train	train
16706	b3282	tsaC	AAACGCCCCCCCGTTTCACC	Rousset	train	train	test	train	train	train	train	train	train	train	train	test	train	train	train	train	train	train	train	train
16776	b3966	btuB	GTATCGAGCAACGGTGAACC	Rousset	train	train	train	train	train	train	test	train	train	train	train	train	train	train	test	train	train	train	train	train
16849	b1069	murJ	CGCCATCCAGCCGGGTTGCG	Rousset	train	train	train	train	test	train	train	train	train	train	test	train	train	train	train	train	train	train	train	train
17024	b2585	pssA	CCAGCTCAAGTTGCGGATCG	Rousset	train	train	train	train	train	train	train	train	train	test	train	train	train	train	train	train	test	train	train	train
17159	b3041	ribB	CACCTGCCTGAGCGCGAAGT	Rousset	train	train	train	train	train	train	train	train	train	test	train	train	train	train	train	train	train	train	test	train
17182	b0031	dapB	GGTTCAGCGTACCTTCCGGA	Rousset	test	train	train	train	train	train	train	train	train	train	train	train	train	train	train	train	train	train	train	test
17195	b1714	pheS	CACGCAGGGTCGTCATCTGA	Rousset	train	train	train	test	train	train	train	train	train	train	test	train	train	train	train	train	train	train	train	train
17490	b0475	hemH	TCTACGGCGCTTTCCAGTGA	Rousset	train	train	train	train	train	train	train	train	test	train	train	train	train	train	train	test	train	train	train	train
17500	b3650	spoT	TTGATTACGCGATAACGGTT	Rousset	train	train	test	train	train	train	train	train	train	train	train	train	train	train	train	train	train	train	train	test
17516	b3398	igaA	ATTCGATAAGGCTTTCTGAA	Rousset	train	train	train	train	train	test	train	train	train	train	train	train	train	train	train	train	test	train	train	train
17577	b3463	ftsE	CATGCAAGTGACCATCGCTC	Rousset	train	train	train	train	train	train	train	train	train	test	train	train	train	test	train	train	train	train	train	train
17669	b4043	lexA	ATGTTCTTCAGCCGCGTTTG	Rousset	train	train	train	train	train	test	train	train	train	train	train	train	train	train	train	train	train	train	train	test
17768	b0091	murC	AGCCCGCCGTTAACGAAGGT	Rousset	train	train	train	train	train	train	train	train	test	train	train	test	train	train	train	train	train	train	train	train
17914	b3113	tdcF	GGTGGCAAAATCATTCAGAT	Rousset	train	train	train	train	train	train	train	train	train	test	train	train	test	train	train	train	train	train	train	train
17953	b3056	cca	CGGCAATACGAAAACCGAGG	Rousset	train	train	train	train	train	test	train	train	train	train	train	train	train	train	train	train	train	train	train	test
18047	b3850	hemG	TAGAAGCACCAATGACCACA	Rousset	train	train	train	train	test	train	train	train	train	train
18098	b3608	gpsA	TGGCGAGATCGCTTTCAAGA	Rousset	train	train	train	train	train	test	train	train	train	train	train	train	train	train	train	train	train	train	train	test
18207	b1713	pheT	CGCGCGCCTGAGGCACCACG	Rousset	train	train	train	train	train	train	test	train	train	train	test	train	train	train	train	train	train	train	train	train
18244	b3532	bcsB	GTTTCCATCTGTGCTTCGTT	Rousset	train	train	test	train	train	train	train	train	train	train	test	train	train	train	train	train	train	train	train	train
18769	b2783	mazE	CTCCCCAGTCGATATTCTCG	Rousset	train	train	train	train	train	train	train	train	test	train
18850	b3532	bcsB	GTAATACTTCGAGAAGTCGA	Rousset	train	train	train	train	train	train	train	train	train	test	test	train	train	train	train	train	train	train	train	train
18875	b3863	polA	CCACCCGGCGTTTTCTTCAG	Rousset	train	train	train	train	train	train	train	test	train	train	train	train	train	train	train	train	train	train	train	test
18917	b3783	rho	TAGCGTTCACCTTCTTTCGG	Rousset	train	train	train	train	train	train	train	test	train	train	train	train	train	train	train	train	test	train	train	train
18992	b0031	dapB	CAGGCACACGTTCACCGGTG	Rousset	train	train	train	train	train	test	train	train	train	train	train	train	train	train	train	train	train	train	train	test
19213	b1085	yceQ	TTGCAGTCCTTACCGGTAGA	Rousset	train	train	train	train	train	train	train	test	train	train
19373	b3463	ftsE	CCACGTTATCGTAGACAGTA	Rousset	train	train	test	train	train	train	train	train	train	train	train	train	train	test	train	train	train	train	train	train
19717	b1215	kdsA	GATCGCGGCATTGCAGTGCG	Rousset	train	train	test	train	train	train	train	train	train	train	train	train	train	test	train	train	train	train	train	train
19776	b3113	tdcF	TCACCGGTCTGTGGGCAAAC	Rousset	train	train	train	train	train	train	train	train	test	train	train	train	test	train	train	train	train	train	train	train
19934	b0166	dapD	CAATTATCTTCAATGATGGT	Rousset	train	train	train	train	train	train	train	train	train	test	train	train	train	train	test	train	train	train	train	train
19975	b0168	map	ACCGACGATAAACATTTTCG	Rousset	train	train	train	train	train	test	train	train	train	train	train	train	train	train	train	train	train	train	train	test
20126	b4043	lexA	AGATGTTCTTCAGCCGCGTT	Rousset	train	train	train	train	train	train	train	train	train	test	train	train	train	train	train	train	train	train	train	test
20297	b3850	hemG	TTCTTCAATGCGGTGCACAT	Rousset	train	train	train	train	train	train	train	train	train	test
20391	b3463	ftsE	CCATCAGTAGATGGTGATCC	Rousset	train	train	train	train	train	train	train	train	test	train	train	train	train	test	train	train	train	train	train	train
20395	b3471	yhhQ	TGTTCAGCCATAAAGGCATC	Rousset	train	train	train	test	train	train	train	train	train	train
20481	b3461	rpoH	ACCAGGCGCACACCCACTTC	Rousset	train	train	train	test	train	train	train	train	train	train	train	train	train	train	train	train	train	train	train	test
20497	b3056	cca	GAAAATCGCGGCCTACCTGC	Rousset	train	train	train	train	train	test	train	train	train	train	train	train	train	train	train	train	train	train	train	test
20679	b3608	gpsA	ACTTCACCAAAGACATGGCT	Rousset	train	train	train	train	train	train	train	test	train	train	train	train	train	train	train	train	train	train	train	test
20699	b2472	dapE	CACGAATGGTGGGTTCAAAC	Rousset	train	train	train	train	train	train	train	train	test	train	train	train	train	train	test	train	train	train	train	train
20778	b0126	can	GGTTGGCGTGTTTCAGCTTG	Rousset	test	train	train	train	train	train	train	train	train	train
21126	b3966	btuB	AATACGCCAGTTCACCCCAG	Rousset	test	train	train	train	train	train	train	train	train	train	train	train	train	train	test	train	train	train	train	train
21142	b3608	gpsA	GTATCGGGAAAAGGCACATC	Rousset	train	train	train	train	train	train	train	test	train	train	train	train	train	train	train	train	train	train	train	test
21236	b2153	folE	CTTCATTTTGTTTTCAATGA	Rousset	train	train	train	train	train	train	train	train	test	train	test	train	train	train	train	train	train	train	train	train
21294	b4226	ppa	ATTCTTTGCGCGCTCGAAGG	Rousset	train	train	test	train	train	train	train	train	train	train
21324	b0154	hemL	CCAACGTGGTTAACGACCAG	Rousset	train	train	train	train	train	test	train	train	train	train	train	train	train	train	train	train	test	train	train	train
21423	b2585	pssA	GGGGTTGTGATTACAGGATG	Rousset	train	train	train	train	train	train	test	train	train	train	train	train	train	train	train	train	test	train	train	train
21735	b0417	thiL	AGCCACGCTTCGTCTACGTC	Rousset	train	train	train	train	train	train	train	test	train	train	train	train	train	train	train	train	train	test	train	train
22197	b3552	yiaD	GCTGGGAGAGACGCATGTTC	Rousset	train	test	train	train	train	train	train	train	train	train
22335	b1274	topA	ACTCGCGGAAATTTTCTTCA	Rousset	train	train	train	train	train	test	train	train	train	train	train	train	train	train	train	test	train	train	train	train
22343	b0270	yagG	CTACCAGCAGCCCCATCAGC	Rousset	test	train	train	train	train	train	train	train	train	train	train	train	train	train	train	train	train	train	test	train
22348	b0194	proS	CGCACCAGCAGCGCAACCTG	Rousset	train	test	train	train	train	train	train	train	train	train	train	train	train	train	train	test	train	train	train	train
22361	b0031	dapB	CATACGGCTGGACGCCTTAT	Rousset	train	train	train	train	test	train	train	train	train	train	train	train	train	train	train	train	train	train	train	test
22538	b2573	rpoE	ATGGCATCCACATCACTGGA	Rousset	train	train	train	train	train	train	train	test	train	train	test	train	train	train	train	train	train	train	train	train
22552	b0409	secF	TTTCGTAAGGCGTACCGCGA	Rousset	train	train	train	train	train	test	train	train	train	train	train	test	train	train	train	train	train	train	train	train
22983	b3608	gpsA	ACGCGACTGGTTGTCGGTAC	Rousset	train	train	train	test	train	train	train	train	train	train	train	train	train	train	train	train	train	train	train	test
23278	b0583	entD	CTAATGCCGTAGTCCCACAG	Rousset	train	train	train	train	train	train	train	test	train	train
23814	b3863	polA	AGTACCTCTTCCGACGTTGA	Rousset	train	train	train	train	train	test	train	train	train	train	train	train	train	train	train	train	train	train	train	test
24118	b0270	yagG	GCAAAGCGAGCCGAACATGG	Rousset	train	train	train	train	train	train	test	train	train	train	train	train	train	train	train	train	train	train	test	train
24267	b1145	ymfK	TTCTATCAACCTTTTGAAGG	Rousset	train	test	train	train	train	train	train	train	train	train
24457	b3113	tdcF	CATAAGGGCCGATTGCGCCT	Rousset	train	train	train	train	train	test	train	train	train	train	train	train	test	train	train	train	train	train	train	train
25205	b3863	polA	ACCGGAATGTTTTGCAGGTT	Rousset	train	train	train	train	train	train	test	train	train	train	train	train	train	train	train	train	train	train	train	test
25381	b3113	tdcF	CGCGACCTGCACACAGCTCC	Rousset	train	train	train	train	test	train	train	train	train	train	train	train	test	train	train	train	train	train	train	train
25524	b3532	bcsB	GCAGTTGGTTATAGAGTACC	Rousset	train	train	train	train	train	test	train	train	train	train	test	train	train	train	train	train	train	train	train	train
25586	b3532	bcsB	TGCTCAGGTTGAAGGATTGC	Rousset	train	train	train	train	train	train	train	train	train	test	test	train	train	train	train	train	train	train	train	train
25838	b3974	coaA	CCAGCAATACTGATAATGTA	Rousset	train	train	train	test	train	train	train	train	train	train	train	train	train	train	train	train	test	train	train	train
25864	b4041	plsB	AACGGTAGAGTCCGTGGAGT	Rousset	train	train	train	train	train	train	train	test	train	train	train	train	train	train	train	train	train	train	train	test
26257	b3146	rsmI	TAATACCTCTAACGCACGCT	Rousset	train	train	train	train	train	train	train	train	test	train
26653	b0417	thiL	TTCGCGACATCTTTATGGCG	Rousset	train	train	test	train	train	train	train	train	train	train	train	train	train	train	train	train	train	test	train	train
26684	b3804	hemD	CAACGACCATCGTCACCTCG	Rousset	train	test	train	train	train	train	train	train	train	train
26793	b3966	btuB	AATACGCGTCATAATTGGTA	Rousset	train	train	train	train	train	test	train	train	train	train	train	train	train	train	test	train	train	train	train	train
26858	b2533	suhB	CGGTGATGATGGTGTGCTGT	Rousset	train	train	train	train	train	train	train	train	test	train	train	train	train	train	train	train	train	train	test	train
26943	b0470	dnaX	AGCGCTTTTTTCAGCGCCTT	Rousset	train	train	train	train	train	test	train	train	train	train	train	train	train	train	train	test	train	train	train	train
27258	b2559	tadA	TTCCTTCCGTAATTTCCACT	Rousset	train	train	train	train	test	train	train	train	train	train
27323	b1807	tsaB	CCAGAGCGTTAATATCAGTC	Rousset	train	train	train	train	test	train	train	train	train	train	train	test	train	train	train	train	train	train	train	train
27351	b3113	tdcF	CGATCGCTTTGACGTTTTCG	Rousset	train	test	train	train	train	train	train	train	train	train	train	train	test	train	train	train	train	train	train	train
27451	b3146	rsmI	TTCGTAACAGAAACGGTCAG	Rousset	train	train	train	train	train	train	train	test	train	train
27718	b3462	ftsX	TAAACAGTGATTTGCGGTGA	Rousset	train	train	test	train	train	train	train	train	train	train
27851	b0657	lnt	AAACTCGGTCACTTGCCAGA	Rousset	train	train	train	train	test	train	train	train	train	train	train	train	train	train	train	train	train	train	test	train
28015	b0890	ftsK	GCGTCTGTTTGCCGCCCCAT	Rousset	train	train	train	train	train	train	train	train	test	train	train	train	train	train	train	train	train	train	test	train
28168	b3113	tdcF	CACATCAGCCGGGATCTCAC	Rousset	train	train	train	train	test	train	train	train	train	train	train	train	test	train	train	train	train	train	train	train
28442	b3552	yiaD	CTTCGCGTTCGCCGGTGTAA	Rousset	train	test	train	train	train	train	train	train	train	train
28480	b0646	djlB	AAAAACATTCCCCTTCGCAA	Rousset	train	train	train	train	train	train	train	train	test	train	train	train	train	train	train	train	train	test	train	train
28991	b3532	bcsB	TCTTCAATTACTCGTTATCC	Rousset	test	train	train	train	train	train	train	train	train	train	test	train	train	train	train	train	train	train	train	train
29090	b0188	tilS	AAACGCGCCCAAACGTAAAC	Rousset	train	train	train	train	train	train	train	train	test	train	train	train	train	test	train	train	train	train	train	train
29293	b4262	lptG	CTTTCGCCCATAAGCCTTGC	Rousset	train	train	train	train	train	train	test	train	train	train	train	train	test	train	train	train	train	train	train	train
29316	b3066	dnaG	CCGACCGCGTTTATCGCGAA	Rousset	train	train	train	train	test	train	train	train	train	train	train	train	train	train	train	train	train	test	train	train
29477	b3056	cca	CCCAATACTCATTCAGGCTT	Rousset	test	train	train	train	train	train	train	train	train	train	train	train	train	train	train	train	train	train	train	test
29536	b0890	ftsK	TTTTCACGCCAGATGCCAGC	Rousset	train	train	train	train	train	train	train	test	train	train	train	train	train	train	train	train	train	train	test	train
29631	b0646	djlB	TAAGGCGCATCTTCATTATC	Rousset	train	train	test	train	train	train	train	train	train	train	train	train	train	train	train	train	train	test	train	train
29667	b2315	folC	TACCGTACTCGAAATAGGTC	Rousset	train	train	train	train	train	train	train	test	train	train	train	train	test	train	train	train	train	train	train	train
29715	b2610	ffh	TTAGCGACCAGGGAAGCCTG	Rousset	train	train	train	train	train	train	train	train	test	train	train	test	train	train	train	train	train	train	train	train
30274	b0890	ftsK	CGTATCTGCCAACCACGCAC	Rousset	train	train	test	train	train	train	train	train	train	train	train	train	train	train	train	train	train	train	test	train
30297	b0583	entD	TCTTCTATATCAATGCCAAT	Rousset	test	train	train	train	train	train	train	train	train	train
30309	b4143	groL	ACCGATCTCTTCAGAGATCA	Rousset	train	train	train	train	train	train	test	train	train	train	train	train	train	train	train	train	train	train	train	test
30674	b3805	hemC	ACCGCACCTTGTCCTACCGC	Rousset	train	train	train	train	train	train	train	test	train	train	train	train	train	train	train	train	train	train	train	test
31109	b3783	rho	GCGCCGTCGCGATAATGGTC	Rousset	train	train	train	train	train	test	train	train	train	train	train	train	train	train	train	train	test	train	train	train
31213	b0156	erpA	AAAGGAAGAACCGCAACCGC	Rousset	train	test	train	train	train	train	train	train	train	train	train	test	train	train	train	train	train	train	train	train
31323	b0417	thiL	CCCTGTAAAATACGCGGCGA	Rousset	train	train	train	train	train	train	test	train	train	train	train	train	train	train	train	train	train	test	train	train
31689	b0142	folK	GATATCGCCTAATGCTTTCA	Rousset	train	train	train	test	train	train	train	train	train	train
31961	b2585	pssA	TTGCGGATCGTGGATCAAAA	Rousset	train	train	train	train	train	train	train	train	train	test	train	train	train	train	train	train	test	train	train	train
32485	b3532	bcsB	ATACTTCGAGAAGTCGATGG	Rousset	test	train	train	train	train	train	train	train	train	train	test	train	train	train	train	train	train	train	train	train
32812	b1118	lolE	CTCAGACGCTGTTCCTGTTG	Rousset	test	train	train	train	train	train	train	train	train	train	train	train	train	train	train	test	train	train	train	train
33020	b0270	yagG	GACGATGATCCACTTGAAGG	Rousset	train	train	train	train	test	train	train	train	train	train	train	train	train	train	train	train	train	train	test	train
33264	b3532	bcsB	TACGGCTTACGCGGTAGCAG	Rousset	train	train	train	test	train	train	train	train	train	train	test	train	train	train	train	train	train	train	train	train
33690	b0103	coaE	AGTGAGTTTTCTACCAGCAA	Rousset	train	train	train	train	train	train	train	train	train	test
34143	b2472	dapE	GCAATCTGCATACTGGTCGC	Rousset	train	train	train	train	train	train	test	train	train	train	train	train	train	train	test	train	train	train	train	train
34360	b0417	thiL	TTCTTACACGGTCAAAATAA	Rousset	train	train	train	train	train	train	train	test	train	train	train	train	train	train	train	train	train	test	train	train
34866	b3966	btuB	TCCCACTGTTTGCTTTTCTC	Rousset	train	train	test	train	train	train	train	train	train	train	train	train	train	train	test	train	train	train	train	train
35049	b2234	nrdA	GGAGCTGAACTGACGAGTCG	Rousset	test	train	train	train	train	train	train	train	train	train	train	train	train	train	train	train	train	test	train	train
35229	b4084	alsK	CCCCATCCCCGTACCGAGAT	Rousset	test	train	train	train	train	train	train	train	train	train	train	train	train	train	train	train	test	train	train	train
35263	b2614	grpE	ATTTCTCCAGCGCGAATTTG	Rousset	train	train	train	train	train	train	train	test	train	train
35408	b3532	bcsB	GCACCGCCAGCAGAATCGGA	Rousset	train	train	train	test	train	train	train	train	train	train	test	train	train	train	train	train	train	train	train	train
35440	b2783	mazE	AATACGGGCTCTTTACGCAC	Rousset	train	test	train	train	train	train	train	train	train	train
36146	b3471	yhhQ	CTGAACCAGATAGTTACTGG	Rousset	train	train	train	train	test	train	train	train	train	train
36357	b0646	djlB	AACTAGATATAATGGCCATA	Rousset	train	train	train	train	train	train	train	train	test	train	train	train	train	train	train	train	train	test	train	train
36409	b2925	fbaA	GGATCGTAGTATTTCTTGTT	Rousset	train	train	train	train	train	train	train	test	train	train
36968	b4043	lexA	GGTTTAAACTCGCTATTTTC	Rousset	train	train	train	test	train	train	train	train	train	train	train	train	train	train	train	train	train	train	train	test
37266	b1570	dicA	CAAGGAGCTCTAGTTCTTTG	Rousset	train	train	train	train	train	train	train	train	test	train
37814	b3863	polA	AGCAATCTCTTCAAAAGTGA	Rousset	train	train	test	train	train	train	train	train	train	train	train	train	train	train	train	train	train	train	train	test
37932	b0890	ftsK	CCGCAAGTTGTTCACGTTCA	Rousset	train	train	train	train	train	train	train	train	train	test	train	train	train	train	train	train	train	train	test	train
37948	b3966	btuB	ATCGCCGACTTGTTGCAGCC	Rousset	train	train	train	train	train	train	train	train	test	train	train	train	train	train	test	train	train	train	train	train
38434	b3973	birA	TCTGTTTAGCATTAAGTAAC	Rousset	train	train	train	train	train	train	train	test	train	train
38917	b0173	dxr	TCGTCCATTACGGCATAGCG	Rousset	train	train	train	train	test	train	train	train	train	train	train	train	train	train	train	train	train	train	test	train
38956	b3973	birA	TTTTCCCAGCGCGACAGATA	Rousset	train	train	train	test	train	train	train	train	train	train
39136	b2949	yqgF	TTACGCGCTCTGGCAGTCAA	Rousset	train	train	train	train	train	train	train	train	test	train
39162	b3532	bcsB	TTACCGCCGGATGATCGCGC	Rousset	train	train	train	train	train	train	train	train	train	test	test	train	train	train	train	train	train	train	train	train
39246	b0156	erpA	TTCGTTCACCTGATCATCAA	Rousset	train	test	train	train	train	train	train	train	train	train	train	test	train	train	train	train	train	train	train	train
39431	b3532	bcsB	CGCTGCTGGCTCAAGACCGC	Rousset	train	train	train	train	train	test	train	train	train	train	test	train	train	train	train	train	train	train	train	train
39622	b0270	yagG	GGTGACGGCGTCGAGCACGC	Rousset	train	test	train	train	train	train	train	train	train	train	train	train	train	train	train	train	train	train	test	train
39633	b0646	djlB	AATAATCGACCCGATGCTGA	Rousset	train	train	train	train	train	train	train	train	test	train	train	train	train	train	train	train	train	test	train	train
39733	b0635	mrdA	AGTGCCTTACTCATCTGGAT	Rousset	train	train	train	train	train	train	train	train	test	train	train	train	train	train	train	train	train	train	train	test
39803	b3532	bcsB	CGCATCAGGTAGAGATCCGG	Rousset	train	train	test	train	train	train	train	train	train	train	test	train	train	train	train	train	train	train	train	train
39973	b3056	cca	CGCCATTGAGAGCGTCATTA	Rousset	train	train	train	train	train	train	train	train	test	train	train	train	train	train	train	train	train	train	train	test
40278	b0176	rseP	ATTTATTATTGAAGGCATGG	Rousset	test	train	train	train	train	train	train	train	train	train	test	train	train	train	train	train	train	train	train	train
40620	b3783	rho	GCGGGGTTAAGTTCTCAAAG	Rousset	train	train	train	train	test	train	train	train	train	train	train	train	train	train	train	train	test	train	train	train
40971	b2411	ligA	GTCAACATCCATCGCACGGC	Rousset	test	train	train	train	train	train	train	train	train	train	train	train	train	train	train	train	train	train	train	test
41237	b2411	ligA	GCACGACGTTAACCACCTGC	Rousset	train	train	train	train	test	train	train	train	train	train	train	train	train	train	train	train	train	train	train	test
41749	b3235	degS	TCATCGGTACTGTCAAATTG	Rousset	train	train	train	test	train	train	train	train	train	train	train	train	test	train	train	train	train	train	train	train
41891	b3783	rho	GAAACGGCGGATTTGGCTAG	Rousset	train	train	test	train	train	train	train	train	train	train	train	train	train	train	train	train	test	train	train	train
41988	b2323	fabB	GTGTGCGGAAGTCGCACACG	Rousset	train	train	train	train	train	train	train	test	train	train	train	train	train	train	train	train	train	test	train	train
42277	b2472	dapE	ATCCAACGATCGGCGTCGCC	Rousset	train	train	train	train	train	train	train	train	train	test	train	train	train	train	test	train	train	train	train	train
42511	b3966	btuB	CGTAGTTGTAATCTTTGCTA	Rousset	train	train	train	train	test	train	train	train	train	train	train	train	train	train	test	train	train	train	train	train
42533	b3729	glmS	CCGCAATATCGCCCTCTTCA	Rousset	test	train	train	train	train	train	train	train	train	train	train	train	train	train	train	train	train	train	test	train
42779	b0188	tilS	GGCGGATAATCGCCGCGCGG	Rousset	train	test	train	train	train	train	train	train	train	train	train	train	train	test	train	train	train	train	train	train
42811	b4160	psd	TGCACGGCATGTGTACGCGG	Rousset	train	train	train	train	train	train	train	train	train	test
42838	b1069	murJ	CCAGAATCGGTACAAATGCC	Rousset	train	train	train	train	train	train	train	train	train	test	test	train	train	train	train	train	train	train	train	train
42991	b3850	hemG	GGTCGTACCAGCGATAACGT	Rousset	train	train	train	train	train	train	train	train	train	test
43624	b1145	ymfK	CGACAAAAATCATGTCTCCC	Rousset	train	train	train	train	train	train	train	test	train	train
43687	b4040	ubiA	CAATAATCAATTTATCGTAT	Rousset	train	train	train	train	train	train	train	test	train	train
43762	b3532	bcsB	TCGGGTCAAAGAATGGCACC	Rousset	train	train	train	train	train	train	train	test	train	train	test	train	train	train	train	train	train	train	train	train
44045	b3966	btuB	TGCCTTATAAGATGTCCCGT	Rousset	test	train	train	train	train	train	train	train	train	train	train	train	train	train	test	train	train	train	train	train
44215	b3863	polA	TCTGCAACACTGGTTTCCTG	Rousset	train	train	train	train	train	test	train	train	train	train	train	train	train	train	train	train	train	train	train	test
44742	b0646	djlB	GCGTACGGGCGCTGTCGCCG	Rousset	train	test	train	train	train	train	train	train	train	train	train	train	train	train	train	train	train	test	train	train
44744	b0886	cydC	GTGGCATCTAAGCCTTCGGT	Rousset	train	train	test	train	train	train	train	train	train	train	train	train	train	train	test	train	train	train	train	train
44966	b0166	dapD	CTGACCAATGTATACGCCCA	Rousset	train	train	train	train	train	train	train	train	test	train	train	train	train	train	test	train	train	train	train	train
45147	b3041	ribB	CCACCTGCCTGAGCGCGAAG	Rousset	train	train	train	train	train	train	test	train	train	train	train	train	train	train	train	train	train	train	test	train
45233	b2411	ligA	TTGCAGCTCTTCAATCGAAG	Rousset	test	train	train	train	train	train	train	train	train	train	train	train	train	train	train	train	train	train	train	test
45603	b0103	coaE	GGCACAACCCACAGTACATA	Rousset	train	train	train	train	train	train	train	train	train	test
45653	b2411	ligA	CCACGCACTTCCAGACGCGC	Rousset	train	train	train	train	train	train	train	train	train	test	train	train	train	train	train	train	train	train	train	test
46886	b3933	ftsN	CGGTTGCGCCTGTACCGGTG	Rousset	train	train	train	train	train	train	test	train	train	train	train	train	train	train	test	train	train	train	train	train
47065	b0031	dapB	TCATACGGCTGGACGCCTTA	Rousset	train	train	train	train	train	train	train	train	test	train	train	train	train	train	train	train	train	train	train	test
47092	b3056	cca	CGGATCTTCGCCAAAAGCGG	Rousset	train	train	train	train	train	train	train	train	train	test	train	train	train	train	train	train	train	train	train	test
47614	b0684	fldA	GCTTCGCCGTAATACCAGGT	Rousset	train	train	train	train	train	train	train	train	train	test
47687	b0270	yagG	CGCCCCGCCGCGCACCACGT	Rousset	train	train	train	train	train	train	train	train	test	train	train	train	train	train	train	train	train	train	test	train
47771	b2017	yefM	TCAATCTCCGGGCGTTAGCG	Rousset	train	train	train	train	train	train	test	train	train	train	train	train	train	train	train	train	train	train	test	train
47999	b3235	degS	AGGAAGTTTTGCCGCCCGGT	Rousset	test	train	train	train	train	train	train	train	train	train	train	train	test	train	train	train	train	train	train	train
48023	b0270	yagG	AGGCGGTGACGCGGTCGAAG	Rousset	train	train	test	train	train	train	train	train	train	train	train	train	train	train	train	train	train	train	test	train
48473	b4224	chpS	TGCGCCTCCACGCTCTGCCC	Rousset	train	train	train	train	train	train	train	train	train	test
48986	b3113	tdcF	TTACGCACTACGTACTGCGA	Rousset	train	train	train	train	train	train	train	train	train	test	train	train	test	train	train	train	train	train	train	train
49103	b0270	yagG	GCACGCAGACGATGCCGAAC	Rousset	train	train	test	train	train	train	train	train	train	train	train	train	train	train	train	train	train	train	test	train
49820	b3729	glmS	GCCCGCGTCATATTGCAGAT	Rousset	train	train	train	train	train	test	train	train	train	train	train	train	train	train	train	train	train	train	test	train
50112	b3532	bcsB	TCCGTCTGGGCGGCTACAGC	Rousset	train	test	train	train	train	train	train	train	train	train	test	train	train	train	train	train	train	train	train	train
50222	b4041	plsB	TGTAGCGTGCGAGAATGCGC	Rousset	train	test	train	train	train	train	train	train	train	train	train	train	train	train	train	train	train	train	train	test
50419	b3471	yhhQ	GGCGACAAACAGGTTGAAGT	Rousset	train	train	train	train	train	test	train	train	train	train
50677	b0890	ftsK	ACAGGCGGCGTCTGAGTCAC	Rousset	train	train	train	train	train	train	train	train	train	test	train	train	train	train	train	train	train	train	test	train
50683	b0188	tilS	AGATCCTCACCAACGCGTCG	Rousset	train	train	train	train	train	train	train	test	train	train	train	train	train	test	train	train	train	train	train	train
50732	b4041	plsB	AGTCAGGTACATGCTGGTTA	Rousset	train	train	test	train	train	train	train	train	train	train	train	train	train	train	train	train	train	train	train	test
51675	b3623	waaU	GGGGACCAAATTAAATGCGA	Rousset	train	train	train	train	test	train	train	train	train	train
51761	b4041	plsB	TTAAACAGATCCTGACGAGC	Rousset	train	train	train	train	test	train	train	train	train	train	train	train	train	train	train	train	train	train	train	test
52016	b2478	dapA	CGCTGCGACGTTAGCCGTAA	Rousset	train	train	train	train	train	train	train	train	train	test
52046	b0475	hemH	TTCAGCGTTTCGTCGGTATA	Rousset	test	train	train	train	train	train	train	train	train	train	train	train	train	train	train	test	train	train	train	train
52225	b0646	djlB	TCGTCAACGGGCATTGGCTG	Rousset	train	train	train	test	train	train	train	train	train	train	train	train	train	train	train	train	train	test	train	train
52239	b3146	rsmI	GCCAACGGGCGCGCCGTGAA	Rousset	train	test	train	train	train	train	train	train	train	train
52271	b0154	hemL	GCCAGTAAAGGCGCGAACAG	Rousset	train	train	test	train	train	train	train	train	train	train	train	train	train	train	train	train	test	train	train	train
52484	b1145	ymfK	ATGTAAGGCTCAGGCCAGTT	Rousset	train	train	test	train	train	train	train	train	train	train
52518	b0890	ftsK	TTTCACGCCAGATGCCAGCG	Rousset	train	train	train	train	train	train	train	train	test	train	train	train	train	train	train	train	train	train	test	train
53136	b2411	ligA	AGACGTGATATCTTCCCCGG	Rousset	test	train	train	train	train	train	train	train	train	train	train	train	train	train	train	train	train	train	train	test
53193	b3729	glmS	GAGGCGATTTCGACGTCGCA	Rousset	train	train	train	train	train	train	train	train	test	train	train	train	train	train	train	train	train	train	test	train
53402	b0583	entD	TGGCGTAGCTCGCCGATTGC	Rousset	train	train	train	test	train	train	train	train	train	train
53440	b4084	alsK	GTGCCAACGTTTTACTCATG	Rousset	train	train	train	train	train	train	train	train	train	test	train	train	train	train	train	train	test	train	train	train
53450	b3532	bcsB	CGACAAACTCCAGCCGTACA	Rousset	train	train	train	train	train	train	test	train	train	train	test	train	train	train	train	train	train	train	train	train
53555	b3532	bcsB	AGGCGCGTAGATCCGGCATC	Rousset	train	train	train	train	train	test	train	train	train	train	test	train	train	train	train	train	train	train	train	train
53679	b3461	rpoH	AACGGCGCACTGCTTTCATC	Rousset	train	train	train	train	train	train	test	train	train	train	train	train	train	train	train	train	train	train	train	test
53690	b3933	ftsN	TCGTACGCGACTGCTGAGCC	Rousset	train	train	test	train	train	train	train	train	train	train	train	train	train	train	test	train	train	train	train	train
53796	b3933	ftsN	GACTGCGCAGTCGTGTGCGC	Rousset	train	train	test	train	train	train	train	train	train	train	train	train	train	train	test	train	train	train	train	train
53983	b3461	rpoH	CAGCTGGCGTACACGCTCAG	Rousset	train	train	train	train	test	train	train	train	train	train	train	train	train	train	train	train	train	train	train	test
54038	b0054	lptD	TCGAAATCATTGAAGTAGCT	Rousset	train	train	train	train	train	train	train	train	train	test	train	train	train	train	train	train	train	test	train	train
54642	b3235	degS	TTTTGAGCGCACGACTTAAT	Rousset	train	train	train	train	train	train	train	train	test	train	train	train	test	train	train	train	train	train	train	train
54932	b4041	plsB	ACAGCACGTAAGAAAGCAGC	Rousset	train	train	train	train	train	train	test	train	train	train	train	train	train	train	train	train	train	train	train	test
54939	b0270	yagG	GCCGCGCACCACGTTGGAGC	Rousset	test	train	train	train	train	train	train	train	train	train	train	train	train	train	train	train	train	train	test	train
54985	b0890	ftsK	CCCGGCTTCCAGTACGGGTC	Rousset	train	train	train	train	train	train	test	train	train	train	train	train	train	train	train	train	train	train	test	train
55035	b3634	coaD	GCACCGTAGCGTGTTGATTA	Rousset	train	train	train	train	test	train	train	train	train	train
55075	b3056	cca	TTTAAATCCCGCTTCAACGA	Rousset	train	train	train	train	test	train	train	train	train	train	train	train	train	train	train	train	train	train	train	test
55965	b0646	djlB	TTCTTCTTCGTCTATTTCCC	Rousset	train	train	train	train	train	train	train	train	test	train	train	train	train	train	train	train	train	test	train	train
56583	b4084	alsK	GTGGACGGCGCAGGTACTTT	Rousset	train	train	train	train	train	train	train	test	train	train	train	train	train	train	train	train	test	train	train	train
56853	b0156	erpA	GCCAACGCCCTGTTTTTCGA	Rousset	train	train	train	test	train	train	train	train	train	train	train	test	train	train	train	train	train	train	train	train
57002	b1069	murJ	CTGGCGTTTTAATGTCCTGG	Rousset	train	train	train	test	train	train	train	train	train	train	test	train	train	train	train	train	train	train	train	train
57379	b1069	murJ	AGGGAGATCAGCAAGATATA	Rousset	test	train	train	train	train	train	train	train	train	train	test	train	train	train	train	train	train	train	train	train
57621	b3623	waaU	ATTTTATCTTCAACATCTAC	Rousset	train	train	train	train	train	test	train	train	train	train
57977	b2017	yefM	CAATCTCCGGGCGTTAGCGG	Rousset	train	train	train	train	train	test	train	train	train	train	train	train	train	train	train	train	train	train	test	train
58221	b3461	rpoH	CCTGCATCGCGTCGGTCAGA	Rousset	train	test	train	train	train	train	train	train	train	train	train	train	train	train	train	train	train	train	train	test
58274	b3433	asd	TTCGATATCGAGAATAGCAG	Rousset	train	train	train	train	train	train	train	train	test	train	train	train	test	train	train	train	train	train	train	train
58287	b3933	ftsN	ATTTTGAGGGTTTCAACCCC	Rousset	train	train	train	train	test	train	train	train	train	train	train	train	train	train	test	train	train	train	train	train
58353	b0529	folD	CAACTTTGCCATTTTCCAGA	Rousset	test	train	train	train	train	train	train	train	train	train
58469	b3783	rho	AGAAGCGTTTCGGACGATGC	Rousset	train	train	train	train	train	train	train	test	train	train	train	train	train	train	train	train	test	train	train	train
58529	b2783	mazE	AGCGCCTGCATTAACGTAGC	Rousset	train	train	train	train	train	train	train	train	test	train
58576	b2411	ligA	AGCACGACGTTAACCACCTG	Rousset	train	train	train	train	train	train	train	test	train	train	train	train	train	train	train	train	train	train	train	test
58870	b0646	djlB	GCAGGCCTGCACTAATTGTT	Rousset	test	train	train	train	train	train	train	train	train	train	train	train	train	train	train	train	train	test	train	train
59143	b0270	yagG	GGAGCAAAGCGAGCCGAACA	Rousset	train	train	train	train	train	train	train	train	test	train	train	train	train	train	train	train	train	train	test	train
2	b1713	pheT	TCACGGATATCGGTGCCAAT	Cui	train	test	train	train	train	train	train	train	train	train	test	train	train	train	train	train	train	train	train	train
3	b3189	murA	AATCGTGGTGCCTTCCGCCA	Cui	train	train	train	test	train	train	train	train	train	train	train	train	train	train	train	test	train	train	train	train
4	b3464	ftsY	TCAGGTGCGATTTGTTCTGC	Cui	train	train	test	train	train	train	train	train	train	train	train	train	train	train	train	train	train	train	train	test
5	b3316	rpsS	ATGGTCAAACCGATCATGTT	Cui	train	train	train	train	train	train	test	train	train	train
6	b0680	glnS	GCACTGGCCTTTATAGTCCT	Cui	train	train	train	train	train	test	train	train	train	train	train	train	train	train	train	train	train	test	train	train
7	b0084	ftsI	TCCGGGAAGACACGTTCACC	Cui	test	train	train	train	train	train	train	train	train	train	train	train	train	train	train	train	train	test	train	train
8	b0641	lptE	TTACGCACCGCACGGCTTAA	Cui	train	train	train	train	train	train	train	train	test	train
9	b3178	ftsH	TGCTCACGACCGCGAACATC	Cui	train	test	train	train	train	train	train	train	train	train	train	train	train	train	train	train	test	train	train	train
11	b0096	lpxC	CGATACCGGCGTCAAGCAGC	Cui	train	train	train	train	train	train	train	train	test	train	train	train	train	train	train	train	train	test	train	train
12	b2606	rplS	AACCCATACTTTCACTTCCA	Cui	train	train	test	train	train	train	train	train	train	train
13	b0026	ileS	TTGGCGAGATCGCCACGCAT	Cui	train	test	train	train	train	train	train	train	train	train	train	train	train	test	train	train	train	train	train	train
14	b2514	hisS	CAGAAGACCATGCTCGATGC	Cui	train	test	train	train	train	train	train	train	train	train	train	train	test	train	train	train	train	train	train	train
15	b2231	gyrA	AGCGGCAGCAGGTTGACGAT	Cui	train	train	train	train	train	train	train	train	train	test	train	train	train	train	train	train	train	test	train	train
16	b3320	rplC	GGTCGCTACCGGTTGCACCC	Cui	train	test	train	train	train	train	train	train	train	train	train	train	train	train	train	train	test	train	train	train
17	b1093	fabG	CAACATCAGACCTTTGCCGT	Cui	train	train	train	train	train	train	train	train	train	test
18	b3320	rplC	GTTACCGTGAGTAGCGTCCT	Cui	test	train	train	train	train	train	train	train	train	train	train	train	train	train	train	train	test	train	train	train
19	b0054	lptD	TTGCACACCTAACATAGAGT	Cui	test	train	train	train	train	train	train	train	train	train	train	train	train	train	train	train	train	test	train	train
20	b0096	lpxC	CGGCGCAGGGCGTAACGTCA	Cui	train	train	train	train	train	train	test	train	train	train	train	train	train	train	train	train	train	test	train	train
21	b0090	murG	TCCCGGGAATACATGTCCAC	Cui	train	train	train	train	train	train	test	train	train	train	train	train	train	train	train	train	train	train	train	test
23	b0914	msbA	TACCACCTTTCCTGATACCC	Cui	train	train	train	train	train	train	test	train	train	train
24	b0175	cdsA	TTCACGCTTAAACATACTCT	Cui	train	train	test	train	train	train	train	train	train	train
25	b0086	murF	GGTGGCGGTGAAATCGCTGT	Cui	train	train	train	train	test	train	train	train	train	train	train	train	train	train	train	train	train	train	train	test
26	b3178	ftsH	TTGTGCACCGGATCGTGTTC	Cui	train	train	train	train	train	train	test	train	train	train	train	train	train	train	train	train	test	train	train	train
27	b3256	accC	GCGCTTCTTCGACCACTTTC	Cui	train	train	train	train	train	train	train	train	test	train	train	train	train	train	train	train	train	train	test	train
28	b0474	adk	GCCGTCAACTTTCGCGTATT	Cui	train	train	train	test	train	train	train	train	train	train
29	b3320	rplC	TACTACGTCAAGGCTCTGAA	Cui	train	train	train	test	train	train	train	train	train	train	train	train	train	train	train	train	test	train	train	train
31	b0181	lpxA	ATCCTGGTTAACTTCGCCGA	Cui	train	train	train	train	train	train	train	test	train	train	train	train	train	train	train	train	train	train	test	train
32	b0086	murF	GGCGGTGAAATCGCTGTTGG	Cui	train	train	test	train	train	train	train	train	train	train	train	train	train	train	train	train	train	train	train	test
34	b1118	lolE	ACATAATGGCGCGGATCATT	Cui	train	train	train	train	train	train	train	train	test	train	train	train	train	train	train	test	train	train	train	train
35	b0096	lpxC	TTTGTTATTCAGTGCATGAC	Cui	train	train	test	train	train	train	train	train	train	train	train	train	train	train	train	train	train	test	train	train
38	b3988	rpoC	TTTGAACGTACGGTAGTTGA	Cui	test	train	train	train	train	train	train	train	train	train	train	train	test	train	train	train	train	train	train	train
40	b0086	murF	GTATCCTTGACGATTAACTG	Cui	train	train	test	train	train	train	train	train	train	train	train	train	train	train	train	train	train	train	train	test
41	b3200	lptA	TGGGAAGCGTGACCTTCAAC	Cui	train	train	train	train	test	train	train	train	train	train	train	train	train	train	train	train	test	train	train	train
43	b3307	rpsN	AGCGTTCCAACGATCTTCGT	Cui	train	train	train	train	train	train	train	test	train	train
44	b2697	alaS	CACGACAAACATCAGCCGTC	Cui	train	train	train	train	test	train	train	train	train	train	test	train	train	train	train	train	train	train	train	train
45	b3300	secY	CCTTGCATACCAGGCATATT	Cui	train	train	train	train	train	train	test	train	train	train
46	b0096	lpxC	CTGGAAGGTCACATATTCCC	Cui	train	test	train	train	train	train	train	train	train	train	train	train	train	train	train	train	train	test	train	train
47	b3559	glyS	TCGCCAGCGCACAAGCTACT	Cui	train	train	train	train	train	test	train	train	train	train	train	train	train	test	train	train	train	train	train	train
48	b0914	msbA	CTGAATCGCACGTTCGGATT	Cui	train	train	train	train	train	train	train	train	test	train
49	b0181	lpxA	TCCGCCAGTTCAGCAATTTC	Cui	train	train	train	train	train	train	test	train	train	train	train	train	train	train	train	train	train	train	test	train
50	b0884	infA	TCTACGCGGAACATGGTATT	Cui	test	train	train	train	train	train	train	train	train	train
51	b0089	ftsW	CTGGCAGGCGCGGCATTTTC	Cui	train	train	train	train	train	train	train	train	test	train
52	b0085	murE	GCTCCACTGCGCCAACAGCT	Cui	train	train	train	train	train	test	train	train	train	train	train	test	train	train	train	train	train	train	train	train
53	b3560	glyQ	CACTTCCCAGCCCAGTCCCC	Cui	train	test	train	train	train	train	train	train	train	train	test	train	train	train	train	train	train	train	train	train
54	b1098	tmk	CAGGTGCCGTTAGCCAGAGC	Cui	train	train	test	train	train	train	train	train	train	train
55	b1713	pheT	TCGTCGATGGTCGCACCAAC	Cui	train	train	train	train	train	train	train	test	train	train	test	train	train	train	train	train	train	train	train	train
56	b0194	proS	CATGTTGTTACGGTTCCAGT	Cui	train	train	train	test	train	train	train	train	train	train	train	train	train	train	train	test	train	train	train	train
57	b0175	cdsA	GCCAGATTGCTGCGGAACCT	Cui	train	train	train	train	train	train	train	train	train	test
58	b3320	rplC	TTAGCGAAGTGGCCAGCTTC	Cui	test	train	train	train	train	train	train	train	train	train	train	train	train	train	train	train	test	train	train	train
59	b3320	rplC	TTTAACGATCAGGTCGCTAC	Cui	train	train	train	train	test	train	train	train	train	train	train	train	train	train	train	train	test	train	train	train
[truncated: 6,080 more rows]

## Sheet: TableS3_feature_engineering
Fold	Sequence features					+ distance features					+ thermodynamic features					129 guide features					Sequence + gene features					138 guide + gene features
	Test	Mixed	E75 Rousset	E18 Cui	Wang	Test	Mixed	E75 Rousset	E18 Cui	Wang	Test	Mixed	E75 Rousset	E18 Cui	Wang	Test	Mixed	E75 Rousset	E18 Cui	Wang	Test	Mixed	E75 Rousset	E18 Cui	Wang	Test	Mixed	E75 Rousset	E18 Cui	Wang
1	0.242031	0.191729	0.242031	0.236002	0.151129	0.307149	0.27821	0.307149	0.296693	0.238119	0.272669	0.277796	0.272669	0.273546	0.260728	0.268317	0.284118	0.268317	0.270841	0.269397	0.588319	0.574642	0.588319	0.532469	0.598729	0.608473	0.600184	0.608473	0.564096	0.614424
2	0.226198	0.15905	0.226198	0.198914	0.119301	0.13556	0.144762	0.13556	0.15623	0.133826	0.147856	0.170574	0.147856	0.169466	0.170062	0.137464	0.167007	0.137464	0.156621	0.174675	0.715373	0.657487	0.715373	0.744101	0.610868	0.704856	0.657548	0.704856	0.725115	0.607681
3	0.260523	0.242044	0.260523	0.277885	0.212485	0.322421	0.323336	0.322421	0.302992	0.32209	0.373625	0.338566	0.373625	0.379219	0.300796	0.347255	0.330748	0.347255	0.347755	0.30141	0.690743	0.634714	0.690743	0.644061	0.611117	0.685009	0.641287	0.685009	0.644761	0.61916
4	0.21996	0.19546	0.21996	0.222853	0.162548	0.236429	0.234576	0.236429	0.255168	0.209328	0.244064	0.228558	0.244064	0.254559	0.199998	0.241149	0.229067	0.241149	0.247349	0.202432	0.669151	0.609847	0.669151	0.642949	0.584277	0.659861	0.60885	0.659861	0.649133	0.584182
5	0.166525	0.152289	0.166525	0.197607	0.120526	0.205619	0.166763	0.205619	0.220958	0.10242	0.20479	0.149917	0.20479	0.179706	0.0841401	0.169297	0.138172	0.169297	0.162035	0.0876121	0.682846	0.629873	0.682846	0.629639	0.626423	0.676629	0.618957	0.676629	0.620074	0.596465
6	0.19377	0.153992	0.19377	0.235753	0.113942	0.242058	0.246803	0.242058	0.28233	0.232274	0.291097	0.263383	0.291097	0.316532	0.233284	0.288934	0.26348	0.288934	0.305723	0.236013	0.632339	0.612549	0.632339	0.61678	0.625679	0.643927	0.62609	0.643927	0.624305	0.628759
7	0.16219	0.173222	0.16219	0.190488	0.16772	0.161865	0.235401	0.161865	0.192844	0.260325	0.245426	0.262396	0.245426	0.278572	0.250545	0.219445	0.246561	0.219445	0.255927	0.238194	0.647338	0.607218	0.647338	0.626858	0.593694	0.662453	0.615594	0.662453	0.652092	0.591873
8	0.193681	0.216888	0.193681	0.247305	0.204256	0.19775	0.234201	0.19775	0.24147	0.229918	0.221632	0.238163	0.221632	0.241043	0.222436	0.226747	0.247632	0.226747	0.259401	0.232053	0.684004	0.610231	0.684004	0.659908	0.564017	0.656065	0.599759	0.656065	0.626232	0.561211
9	0.219822	0.183377	0.219822	0.207362	0.163161	0.284192	0.254642	0.284192	0.296578	0.214838	0.296917	0.266361	0.296917	0.296768	0.227614	0.275846	0.258561	0.275846	0.292222	0.222753	0.71812	0.625007	0.71812	0.671434	0.5758	0.694004	0.623109	0.694004	0.658318	0.575257
10	0.178863	0.18275	0.178863	0.208249	0.152929	0.27768	0.262077	0.27768	0.293806	0.20213	0.318334	0.295158	0.318334	0.34825	0.228659	0.27629	0.266397	0.27629	0.303575	0.208395	0.623368	0.565236	0.623368	0.592543	0.553581	0.629776	0.572666	0.629776	0.595771	0.538601
Mean	0.206356	0.18508	0.206356	0.222242	0.1568	0.237072	0.238077	0.237072	0.253907	0.214527	0.261641	0.249087	0.261641	0.273766	0.217826	0.245074	0.243174	0.245074	0.260145	0.217293	0.66516	0.61268	0.66516	0.636074	0.594419	0.662105	0.616404	0.662105	0.63599	0.591761
Median	0.206796	0.183064	0.206796	0.215551	0.157739	0.239243	0.241102	0.239243	0.268749	0.222378	0.259047	0.262889	0.259047	0.276059	0.228136	0.254733	0.253096	0.254733	0.265121	0.227403	0.675999	0.61139	0.675999	0.636294	0.596212	0.661157	0.617276	0.661157	0.635496	0.594169

## Sheet: TableS4_SHAP_values_depletion
features	Random forest model trained with E75Rousset
gene_length	0.200589
gene_GC_content	0.231207
guide_GC_content	0.00844454
distance_start_codon	0.0978016
distance_start_codon_perc	0.101659
distance_operon	0.153361
distance_operon_perc	0.0681672
operon_downstream_genes	0.106793
ess_gene_operon	0.377204
homopolymers	0.00642291
MFE_hybrid_full	0.0325709
MFE_hybrid_seed	0.0701052
MFE_homodimer_guide	0.0262616
MFE_monomer_guide	0.0260695
gene_expression_min	0.153803
gene_expression_max	0.691291
if_promoter	0.00422991
dataset_1	0
dataset_2	0
sequence_1_A	0.00653471
sequence_1_T	0.0048365
sequence_1_C	0.00546214
sequence_1_G	0.00480899
sequence_2_A	0.00260269
sequence_2_T	0.00349058
sequence_2_C	0.00586777
sequence_2_G	0.00389353
sequence_3_A	0.00363604
sequence_3_T	0.00634935
sequence_3_C	0.00421665
sequence_3_G	0.00721582
sequence_4_A	0.00346451
sequence_4_T	0.0025518
sequence_4_C	0.00956349
sequence_4_G	0.00859183
sequence_5_A	0.00357442
sequence_5_T	0.00320207
sequence_5_C	0.00280533
sequence_5_G	0.00501732
sequence_6_A	0.00658566
sequence_6_T	0.00357614
sequence_6_C	0.00540023
sequence_6_G	0.00370842
sequence_7_A	0.00645462
sequence_7_T	0.00379137
sequence_7_C	0.00497816
sequence_7_G	0.00423755
sequence_8_A	0.0119565
sequence_8_T	0.00466667
sequence_8_C	0.00356169
sequence_8_G	0.00365949
sequence_9_A	0.00568246
sequence_9_T	0.0209217
sequence_9_C	0.00952404
sequence_9_G	0.00518732
sequence_10_A	0.00622995
sequence_10_T	0.00382753
sequence_10_C	0.00761791
sequence_10_G	0.00403883
sequence_11_A	0.0107905
sequence_11_T	0.0044282
sequence_11_C	0.00354082
sequence_11_G	0.00466585
sequence_12_A	0.00664077
sequence_12_T	0.0045656
sequence_12_C	0.00709277
sequence_12_G	0.00411678
sequence_13_A	0.00289587
sequence_13_T	0.00486805
sequence_13_C	0.00504184
sequence_13_G	0.00483986
sequence_14_A	0.00700247
sequence_14_T	0.0126332
sequence_14_C	0.00736194
sequence_14_G	0.0083738
sequence_15_A	0.0033916
sequence_15_T	0.00294237
sequence_15_C	0.00449666
sequence_15_G	0.00509296
sequence_16_A	0.00543494
sequence_16_T	0.00494613
sequence_16_C	0.0134148
sequence_16_G	0.00662233
sequence_17_A	0.0134077
sequence_17_T	0.00416836
sequence_17_C	0.00591102
sequence_17_G	0.00510529
sequence_18_A	0.00229689
sequence_18_T	0.00422975
sequence_18_C	0.00249556
sequence_18_G	0.00720248
sequence_19_A	0.00350974
sequence_19_T	0.00768411
sequence_19_C	0.00291138
sequence_19_G	0.0131191
sequence_20_A	0.00511932
sequence_20_T	0.00297219
sequence_20_C	0.0128083
sequence_20_G	0.004463
sequence_21_A	0.00372059
sequence_21_T	0.015623
sequence_21_C	0.00673385
sequence_21_G	0.00509924
sequence_22_A	0.0156503
sequence_22_T	0.00441658
sequence_22_C	0.00468409
sequence_22_G	0.0100103
sequence_23_A	0.00437217
sequence_23_T	0.0028524
sequence_23_C	0.00827765
sequence_23_G	0.0156032
sequence_24_A	0.0252829
sequence_24_T	0.0264391
sequence_24_C	0.0226245
sequence_24_G	0.0403085
sequence_25_A	0.0181623
sequence_25_T	0.0147424
sequence_25_C	0.0283986
sequence_25_G	0.0126361
sequence_26_A	0
sequence_26_T	0
sequence_26_C	0
sequence_26_G	0
sequence_27_A	0
sequence_27_T	0
sequence_27_C	0
sequence_27_G	0
sequence_28_A	0.00295257
sequence_28_T	0.0118889
sequence_28_C	0.015594
sequence_28_G	0.0315591
sequence_29_A	0.00987956
sequence_29_T	0.0206988
sequence_29_C	0.0181911
sequence_29_G	0.0105097
sequence_30_A	0.0282545
sequence_30_T	0.0089595
sequence_30_C	0.00419371
sequence_30_G	0.00685703

## Sheet: TableS5_data_fusion
Fold	E75 Rousset					E18 Cui					Wang					Mixed E75 Rousset and E18 Cui					Mixed E75 Rousset and Wang					Mixed E18 Cui and Wang					Mixed 3 sets
	Test	Mixed	E75 Rousset	E18 Cui	Wang	Test	Mixed	E75 Rousset	E18 Cui	Wang	Test	Mixed	E75 Rousset	E18 Cui	Wang	Test	Mixed	E75 Rousset	E18 Cui	Wang	Test	Mixed	E75 Rousset	E18 Cui	Wang	Test	Mixed	E75 Rousset	E18 Cui	Wang	Test	Mixed	E75 Rousset	E18 Cui	Wang
1	0.608473	0.600184	0.608473	0.564096	0.614424	0.555097	0.583435	0.562592	0.555097	0.615074	0.668039	0.541356	0.333035	0.336153	0.668039	0.575365	0.601862	0.592136	0.5631	0.623322	0.669767	0.648841	0.604748	0.558328	0.678382	0.662141	0.647362	0.5803	0.558467	0.684198	0.655312	0.655312	0.609097	0.573322	0.684299
2	0.704856	0.657548	0.704856	0.725115	0.607681	0.685128	0.618025	0.651581	0.685128	0.584478	0.695368	0.614201	0.463018	0.486649	0.695368	0.740108	0.672603	0.724426	0.755638	0.623236	0.697707	0.706741	0.695709	0.733501	0.691144	0.700289	0.694235	0.667874	0.726878	0.683192	0.714556	0.714556	0.706459	0.748649	0.697133
3	0.685009	0.641287	0.685009	0.644761	0.61916	0.591352	0.58649	0.607945	0.591352	0.585049	0.683765	0.567936	0.40848	0.406688	0.683765	0.686478	0.656069	0.700228	0.673244	0.630605	0.708832	0.702105	0.715736	0.671897	0.697623	0.701015	0.701151	0.700071	0.685471	0.701132	0.708962	0.708962	0.727681	0.695943	0.699301
4	0.659861	0.60885	0.659861	0.649133	0.584182	0.565045	0.53722	0.530116	0.565045	0.551437	0.704029	0.549257	0.288567	0.360817	0.704029	0.653507	0.606728	0.655656	0.649756	0.589563	0.672199	0.667539	0.648251	0.65571	0.678187	0.66408	0.650869	0.590416	0.62487	0.677376	0.672535	0.672535	0.656941	0.669154	0.680702
5	0.676629	0.618957	0.676629	0.620074	0.596465	0.631265	0.610156	0.644106	0.631265	0.602325	0.701926	0.588302	0.441194	0.398524	0.701926	0.658734	0.640535	0.68863	0.629998	0.631035	0.692631	0.678173	0.668776	0.626128	0.685651	0.67593	0.674664	0.659978	0.63525	0.682814	0.681307	0.681307	0.679901	0.647048	0.682955
6	0.643927	0.62609	0.643927	0.624305	0.628759	0.610693	0.609358	0.627269	0.610693	0.609836	0.726047	0.587805	0.31342	0.297409	0.726047	0.655057	0.648751	0.662969	0.648524	0.641663	0.708731	0.700418	0.662656	0.654295	0.708813	0.70837	0.698664	0.651591	0.64179	0.717896	0.70949	0.70949	0.67907	0.667793	0.718405
7	0.662453	0.615594	0.662453	0.652092	0.591873	0.633431	0.590722	0.612331	0.633431	0.567816	0.676815	0.574407	0.359533	0.386503	0.676815	0.64509	0.616366	0.643239	0.650715	0.595336	0.676488	0.675941	0.668072	0.656793	0.669923	0.673804	0.670369	0.645498	0.657136	0.668701	0.680044	0.680044	0.68419	0.672364	0.665439
8	0.656065	0.599759	0.656065	0.626232	0.561211	0.661451	0.590513	0.647646	0.661451	0.536322	0.634145	0.550115	0.379442	0.431389	0.634145	0.667039	0.615869	0.675908	0.658928	0.573703	0.645233	0.646947	0.664194	0.640203	0.629371	0.633594	0.634354	0.633358	0.652634	0.620192	0.645075	0.645075	0.665757	0.65706	0.619541
9	0.694004	0.623109	0.694004	0.658318	0.575257	0.664677	0.601083	0.664635	0.664677	0.562632	0.697873	0.591851	0.427278	0.464644	0.697873	0.705311	0.649716	0.71313	0.699638	0.602238	0.679163	0.686917	0.714946	0.703955	0.661529	0.678616	0.683966	0.700325	0.712454	0.658905	0.691987	0.691987	0.732537	0.727216	0.657101
10	0.629776	0.572666	0.629776	0.595771	0.538601	0.591704	0.544596	0.603635	0.591704	0.503572	0.653067	0.612661	0.459948	0.472244	0.653067	0.625531	0.580255	0.638429	0.621166	0.549291	0.648018	0.64373	0.643913	0.6145	0.619166	0.63135	0.636655	0.619632	0.610589	0.616868	0.650103	0.650103	0.65984	0.641523	0.622931
Mean	0.662105	0.616404	0.662105	0.63599	0.591761	0.618984	0.58716	0.615186	0.618984	0.571854	0.684107	0.577789	0.387392	0.404102	0.684107	0.661222	0.628875	0.669475	0.655071	0.605999	0.679877	0.675735	0.6687	0.651531	0.671979	0.672919	0.669229	0.644904	0.650554	0.671127	0.680937	0.680937	0.680147	0.670007	0.672781
Median	0.661157	0.617276	0.661157	0.635496	0.594169	0.620979	0.590617	0.6198	0.620979	0.576147	0.689566	0.581106	0.393961	0.402606	0.689566	0.656896	0.62845	0.669438	0.650235	0.612737	0.677825	0.677057	0.666133	0.655002	0.678285	0.674867	0.672517	0.648545	0.647212	0.680095	0.680676	0.680676	0.679485	0.668473	0.681829

## Sheet: TableS6_datafusion_modeltype
Model type	train	E75 Rousset					E18 Cui					Wang					Mixed E75 Rousset and E18 Cui					Mixed E75 Rousset and Wang					Mixed E18 Cui and Wang					Mixed 3 sets
Simple Linear Regression	Fold	Test	Mixed	E75 Rousset	E18 Cui	Wang	Test	Mixed	E75 Rousset	E18 Cui	Wang	Test	Mixed	E75 Rousset	E18 Cui	Wang	Test	Mixed	E75 Rousset	E18 Cui	Wang	Test	Mixed	E75 Rousset	E18 Cui	Wang	Test	Mixed	E75 Rousset	E18 Cui	Wang	Test	Mixed	E75 Rousset	E18 Cui	Wang
	1	0.299079	0.373695	0.299079	0.307166	0.414387	0.317921	0.372544	0.296754	0.317921	0.410978	0.407192	0.186407	0.29051	0.280171	0.407192	0.308756	0.378192	0.30317	0.318561	0.416442	0.39048	0.23946	0.317995	0.315704	0.420559	0.394339	0.183808	0.311865	0.315105	0.418727	0.3807	0.3807	0.319883	0.328058	0.420025
	2	0.420857	0.398801	0.420857	0.413835	0.381659	0.425265	0.386885	0.419325	0.425265	0.355373	0.370933	0.159304	0.369927	0.404398	0.370933	0.426336	0.396973	0.426669	0.429161	0.371648	0.381243	0.259924	0.408631	0.424552	0.376535	0.390127	0.248155	0.406806	0.431636	0.371034	0.393786	0.393786	0.415239	0.431082	0.371136
	3	0.418914	0.432354	0.418914	0.407668	0.432234	0.386081	0.430598	0.386067	0.386081	0.45067	0.500981	0.22803	0.398488	0.40207	0.500981	0.402976	0.43446	0.407497	0.402417	0.445401	0.477444	0.315618	0.4282	0.428784	0.490844	0.474039	0.248477	0.412321	0.418629	0.494161	0.460508	0.460508	0.425456	0.426916	0.483658
	4	0.367056	0.375908	0.367056	0.401914	0.365791	0.372517	0.382861	0.345723	0.372517	0.39071	0.377873	0.140973	0.315999	0.37777	0.377873	0.37873	0.382502	0.363889	0.391082	0.380708	0.385934	0.262632	0.363464	0.416191	0.386833	0.399619	0.236989	0.355596	0.407566	0.392618	0.396827	0.396827	0.374001	0.421223	0.389161
	5	0.359412	0.388269	0.359412	0.369237	0.396707	0.402557	0.399982	0.378911	0.402557	0.400204	0.423962	0.396951	0.356673	0.385675	0.423962	0.381976	0.397711	0.372241	0.388988	0.399658	0.41936	0.270391	0.380836	0.40531	0.427139	0.427536	0.316437	0.381467	0.410224	0.428722	0.418656	0.418656	0.384207	0.411516	0.424482
	6	0.318532	0.360295	0.318532	0.339583	0.359711	0.352155	0.362008	0.317484	0.352155	0.360576	0.448212	0.141426	0.349066	0.389958	0.448212	0.342476	0.363429	0.322491	0.350703	0.363077	0.429231	0.320656	0.374541	0.419092	0.442549	0.431507	0.350271	0.364593	0.411954	0.439663	0.419722	0.419722	0.377926	0.421556	0.428171
	7	0.291027	0.383591	0.291027	0.335533	0.410844	0.344725	0.388399	0.276437	0.344725	0.421879	0.502199	0.209724	0.252578	0.348728	0.502199	0.317032	0.389449	0.287785	0.345043	0.419314	0.444122	0.286045	0.29841	0.382337	0.493493	0.473574	0.335483	0.287701	0.377975	0.495326	0.428356	0.428356	0.299584	0.381858	0.477691
	8	0.339831	0.413022	0.339831	0.379858	0.424437	0.369169	0.400937	0.304559	0.369169	0.426171	0.432416	0.232555	0.289691	0.321866	0.432416	0.356225	0.408704	0.326221	0.376278	0.430316	0.422266	0.237644	0.326427	0.365077	0.454069	0.420345	0.195682	0.309758	0.352244	0.448066	0.414236	0.414236	0.333145	0.37974	0.455653
	9	0.400642	0.380256	0.400642	0.40817	0.342204	0.412539	0.389216	0.39022	0.412539	0.361416	0.410462	0.0814385	0.397241	0.427481	0.410462	0.41012	0.38507	0.399082	0.415289	0.355209	0.41357	0.240823	0.413106	0.437941	0.401655	0.418328	0.321716	0.406241	0.436088	0.404318	0.417736	0.417736	0.417846	0.446411	0.396006
	10	0.273201	0.344788	0.273201	0.273976	0.351741	0.303474	0.335987	0.298014	0.303474	0.33445	0.353423	0.0195077	0.324224	0.278773	0.353423	0.298267	0.34779	0.287876	0.29364	0.353082	0.386683	0.269492	0.327476	0.288347	0.369685	0.364557	0.339214	0.331769	0.294909	0.370136	0.373641	0.373641	0.325602	0.296799	0.371518
	Mean	0.348855	0.385098	0.348855	0.363694	0.387972	0.36864	0.384942	0.341349	0.36864	0.391243	0.422765	0.179632	0.33444	0.361689	0.422765	0.36229	0.388428	0.349692	0.371116	0.393486	0.415033	0.270268	0.363909	0.388333	0.426336	0.419397	0.277623	0.356812	0.385633	0.426277	0.410417	0.410417	0.367289	0.394516	0.42175
	Median	0.349622	0.381924	0.349622	0.374547	0.389183	0.370843	0.387642	0.331604	0.370843	0.395457	0.417212	0.172856	0.336645	0.381722	0.417212	0.367478	0.38726	0.345055	0.382633	0.390183	0.416465	0.266062	0.369003	0.410751	0.423849	0.419337	0.282457	0.360094	0.408895	0.423725	0.415986	0.415986	0.375964	0.416369	0.422254
LASSO	train	E75 Rousset					E18 Cui					Wang					Mixed E75 Rousset and E18 Cui					Mixed E75 Rousset and Wang					Mixed E18 Cui and Wang					Mixed 3 sets
	Fold	Test	Mixed	E75 Rousset	E18 Cui	Wang	Test	Mixed	E75 Rousset	E18 Cui	Wang	Test	Mixed	E75 Rousset	E18 Cui	Wang	Test	Mixed	E75 Rousset	E18 Cui	Wang	Test	Mixed	E75 Rousset	E18 Cui	Wang	Test	Mixed	E75 Rousset	E18 Cui	Wang	Test	Mixed	E75 Rousset	E18 Cui	Wang
	1	0.238869	0.317717	0.238869	0.233446	0.374314	0.232168	0.314978	0.226062	0.232168	0.378907	0.390796	0.301492	0.183757	0.209443	0.390796	0.225808	0.313331	0.226005	0.226803	0.375622	0.338885	0.31658	0.229579	0.237987	0.384057	0.345825	0.31489	0.219606	0.234296	0.389501	0.316279	0.316279	0.226826	0.23446	0.384726
	2	0.297016	0.28411	0.297016	0.28337	0.269751	0.293702	0.286288	0.296954	0.293702	0.265719	0.295537	0.313854	0.299523	0.329448	0.295537	0.292432	0.286434	0.296851	0.287917	0.26958	0.301402	0.306199	0.315896	0.309418	0.287394	0.304365	0.309629	0.314456	0.323537	0.284661	0.300448	0.300448	0.30942	0.305105	0.280098
	3	0.267846	0.352651	0.267846	0.283393	0.414894	0.241922	0.340302	0.232402	0.241922	0.430397	0.458032	0.322751	0.179123	0.182966	0.458032	0.256897	0.349215	0.252404	0.263913	0.425012	0.381578	0.35373	0.246125	0.256315	0.441963	0.383867	0.343456	0.225105	0.232376	0.448831	0.351871	0.351871	0.245059	0.256598	0.439622
	4	0.177562	0.283125	0.177562	0.243616	0.33608	0.249109	0.29235	0.186411	0.249109	0.34508	0.345856	0.270476	0.146236	0.184407	0.345856	0.212347	0.288843	0.181778	0.246923	0.341809	0.298832	0.286844	0.185822	0.23751	0.34035	0.316016	0.285251	0.177311	0.225049	0.344853	0.288951	0.288951	0.185423	0.239375	0.342909
	5	0.265521	0.299562	0.265521	0.255811	0.339248	0.294331	0.314173	0.292788	0.294331	0.340812	0.330945	0.311675	0.279703	0.303671	0.330945	0.277592	0.310109	0.283203	0.278877	0.341694	0.323083	0.320187	0.304314	0.312772	0.331054	0.330933	0.322888	0.306978	0.319834	0.333466	0.320192	0.320192	0.305111	0.313667	0.3312
	6	0.221543	0.321967	0.221543	0.201727	0.383885	0.210721	0.324784	0.24049	0.210721	0.380611	0.402252	0.341264	0.254529	0.211925	0.402252	0.221807	0.324165	0.233861	0.20917	0.380974	0.377878	0.35184	0.266449	0.230987	0.406444	0.365394	0.345193	0.266722	0.22767	0.401462	0.348241	0.348241	0.2676	0.233503	0.401737
	7	0.203247	0.299061	0.203247	0.276887	0.323242	0.282522	0.296322	0.196737	0.282522	0.323103	0.383482	0.325494	0.188285	0.269845	0.383482	0.234012	0.295709	0.197962	0.277989	0.320729	0.324358	0.322333	0.217118	0.292169	0.355517	0.355587	0.324237	0.211745	0.294638	0.364092	0.317829	0.317829	0.212684	0.291546	0.349126
	8	0.282662	0.317874	0.282662	0.315793	0.310163	0.346712	0.314436	0.306049	0.346712	0.298112	0.311297	0.28614	0.246124	0.299985	0.311297	0.311921	0.315241	0.295242	0.333852	0.299952	0.30834	0.313507	0.279927	0.320128	0.319383	0.319243	0.30545	0.278526	0.327925	0.314317	0.315115	0.315115	0.285231	0.328701	0.316272
	9	0.299526	0.322855	0.299526	0.340616	0.30931	0.353469	0.322921	0.308548	0.353469	0.30638	0.299615	0.318962	0.324662	0.380537	0.299615	0.319795	0.320808	0.29905	0.342776	0.306123	0.313467	0.322109	0.29818	0.353768	0.311869	0.324065	0.323642	0.319784	0.374273	0.307157	0.32272	0.32272	0.303541	0.356336	0.310577
	10	0.183537	0.261239	0.183537	0.189265	0.291945	0.19145	0.260063	0.194343	0.19145	0.284924	0.288112	0.258288	0.215875	0.18594	0.288112	0.191808	0.263174	0.195168	0.195177	0.287755	0.275689	0.259974	0.197185	0.184676	0.289563	0.274959	0.260562	0.209975	0.190018	0.290629	0.261381	0.261381	0.202207	0.190388	0.290176
	Mean	0.243733	0.306016	0.243733	0.262392	0.335283	0.269611	0.306662	0.248078	0.269611	0.335404	0.350592	0.30504	0.231782	0.255817	0.350592	0.254442	0.306703	0.246152	0.26634	0.334925	0.324351	0.31533	0.254059	0.273573	0.346759	0.332025	0.31352	0.253021	0.274962	0.347897	0.314303	0.314303	0.25431	0.274968	0.344644
	Median	0.252195	0.308639	0.252195	0.266349	0.329661	0.265816	0.314305	0.236446	0.265816	0.331957	0.3384	0.312764	0.230999	0.240885	0.3384	0.245454	0.31172	0.243132	0.270951	0.331212	0.318275	0.318383	0.256287	0.274242	0.335702	0.327499	0.318889	0.245913	0.264467	0.33916	0.317054	0.317054	0.256329	0.274072	0.337054
Elastic Net	train	E75 Rousset					E18 Cui					Wang					Mixed E75 Rousset and E18 Cui					Mixed E75 Rousset and Wang					Mixed E18 Cui and Wang					Mixed 3 sets
	Fold	Test	Mixed	E75 Rousset	E18 Cui	Wang	Test	Mixed	E75 Rousset	E18 Cui	Wang	Test	Mixed	E75 Rousset	E18 Cui	Wang	Test	Mixed	E75 Rousset	E18 Cui	Wang	Test	Mixed	E75 Rousset	E18 Cui	Wang	Test	Mixed	E75 Rousset	E18 Cui	Wang	Test	Mixed	E75 Rousset	E18 Cui	Wang
	1	0.265638	0.338329	0.265638	0.263596	0.390938	0.259856	0.331582	0.251521	0.259856	0.391977	0.406324	0.317681	0.204666	0.22928	0.406324	0.256481	0.335731	0.255179	0.262589	0.39305	0.355755	0.33415	0.242757	0.2582	0.404621	0.361863	0.32902	0.230539	0.250747	0.404587	0.33606	0.33606	0.248395	0.26141	0.403694
	2	0.373829	0.329808	0.373829	0.370728	0.290323	0.349078	0.318919	0.33815	0.349078	0.28497	0.315142	0.339006	0.328069	0.359023	0.315142	0.364539	0.32757	0.361233	0.368456	0.290237	0.329905	0.340101	0.359525	0.360973	0.31145	0.336291	0.344043	0.361302	0.373998	0.309015	0.339523	0.339523	0.36013	0.366277	0.305756
	3	0.302141	0.370856	0.302141	0.302302	0.422339	0.268281	0.36008	0.267624	0.268281	0.442186	0.464035	0.333642	0.201873	0.198191	0.464035	0.28731	0.368755	0.288103	0.287271	0.437635	0.393521	0.362797	0.259434	0.256776	0.456486	0.39676	0.357081	0.245724	0.243376	0.465788	0.36577	0.36577	0.268341	0.268497	0.454729
	4	0.191738	0.280634	0.191738	0.245161	0.327754	0.266498	0.301173	0.208941	0.266498	0.349394	0.363261	0.293965	0.181749	0.220544	0.363261	0.234271	0.297457	0.205923	0.267367	0.344356	0.314027	0.303057	0.209098	0.259145	0.355289	0.332544	0.303532	0.209026	0.255208	0.360123	0.301349	0.301349	0.209167	0.261453	0.352005
	5	0.301314	0.329111	0.301314	0.285953	0.372883	0.311756	0.337361	0.315226	0.311756	0.369044	0.390605	0.355712	0.30839	0.331891	0.390605	0.306313	0.337578	0.314706	0.306	0.37429	0.367079	0.359615	0.3301	0.336455	0.384806	0.375478	0.362304	0.332591	0.343768	0.387734	0.351859	0.351859	0.32876	0.330779	0.377442
	6	0.222127	0.327525	0.222127	0.197888	0.39549	0.203525	0.327135	0.230824	0.203525	0.393632	0.450347	0.379353	0.282459	0.251007	0.450347	0.213305	0.328813	0.223925	0.201337	0.399283	0.394043	0.364842	0.262012	0.235996	0.432282	0.387733	0.362181	0.264802	0.234206	0.431738	0.346846	0.346846	0.245863	0.216304	0.413546
	7	0.259709	0.341442	0.259709	0.324293	0.356596	0.320056	0.332576	0.237427	0.320056	0.35845	0.435463	0.363336	0.209472	0.283925	0.435463	0.280979	0.336144	0.247044	0.322134	0.356148	0.366751	0.360741	0.24726	0.316681	0.402658	0.396131	0.359957	0.230145	0.310239	0.413985	0.354359	0.354359	0.248887	0.321545	0.388643
	8	0.277275	0.32573	0.277275	0.304734	0.336047	0.325456	0.320997	0.292094	0.325456	0.325797	0.328851	0.290908	0.240475	0.297991	0.328851	0.306644	0.326892	0.293599	0.325374	0.334174	0.3162	0.317919	0.270191	0.313806	0.33947	0.332131	0.312381	0.274279	0.323453	0.336195	0.32142	0.32142	0.282481	0.32261	0.336854
	9	0.316783	0.333793	0.316783	0.355584	0.3128	0.380261	0.340631	0.33115	0.380261	0.31887	0.333233	0.338013	0.322374	0.378488	0.333233	0.346061	0.33962	0.322558	0.372353	0.318627	0.331958	0.339853	0.315586	0.370475	0.330621	0.34691	0.344682	0.333061	0.385956	0.33398	0.339492	0.339492	0.321991	0.377179	0.324144
	10	0.177414	0.25853	0.177414	0.1708	0.301439	0.178615	0.261889	0.193454	0.178615	0.298535	0.313529	0.270559	0.212683	0.184402	0.313529	0.176899	0.259776	0.184784	0.174861	0.299194	0.288742	0.269077	0.198849	0.18104	0.308954	0.29042	0.272456	0.209371	0.185134	0.31313	0.267167	0.267167	0.199225	0.181602	0.307708
	Mean	0.268797	0.323576	0.268797	0.282104	0.350661	0.286338	0.323234	0.266641	0.286338	0.353286	0.380079	0.328217	0.249221	0.273474	0.380079	0.27728	0.325833	0.269705	0.288774	0.354699	0.345798	0.335215	0.269481	0.288955	0.372664	0.355626	0.334764	0.269084	0.290609	0.375628	0.332385	0.332385	0.271324	0.290766	0.366452
	Median	0.271456	0.32946	0.271456	0.294127	0.346322	0.290018	0.329358	0.259572	0.290018	0.353922	0.376933	0.335827	0.226579	0.267466	0.376933	0.284145	0.332272	0.271641	0.296635	0.350252	0.343857	0.339977	0.260723	0.286475	0.370047	0.354386	0.344362	0.255263	0.282724	0.373929	0.339508	0.339508	0.258614	0.295021	0.364723
SVR	train	E75 Rousset					E18 Cui					Wang					Mixed E75 Rousset and E18 Cui					Mixed E75 Rousset and Wang					Mixed E18 Cui and Wang					Mixed 3 sets
	Fold	Test	Mixed	E75 Rousset	E18 Cui	Wang	Test	Mixed	E75 Rousset	E18 Cui	Wang	Test	Mixed	E75 Rousset	E18 Cui	Wang	Test	Mixed	E75 Rousset	E18 Cui	Wang	Test	Mixed	E75 Rousset	E18 Cui	Wang	Test	Mixed	E75 Rousset	E18 Cui	Wang	Test	Mixed	E75 Rousset	E18 Cui	Wang
	1	0.155302	0.216396	0.155302	0.202998	0.256517	0.202227	0.223187	0.160385	0.202227	0.266716	0.289473	0.239118	0.172503	0.212951	0.289473	0.21482	0.253087	0.195855	0.239158	0.287366	0.260674	0.246945	0.14701	0.187228	0.29456	0.282087	0.256349	0.168013	0.212899	0.303084	0.26434	0.26434	0.176338	0.213135	0.309175
	2	0.355803	0.296338	0.355803	0.395991	0.23967	0.398866	0.297124	0.359168	0.398866	0.23703	0.274739	0.314464	0.34926	0.386651	0.274739	0.408761	0.313298	0.389787	0.431609	0.24281	0.306673	0.326913	0.392938	0.395338	0.277952	0.312424	0.327164	0.388896	0.401657	0.275721	0.336308	0.336308	0.413117	0.428904	0.27258
	3	0.210385	0.293921	0.210385	0.193957	0.380191	0.143075	0.259065	0.152899	0.143075	0.365005	0.374652	0.273622	0.16057	0.163095	0.374652	0.230937	0.311208	0.234522	0.224571	0.391354	0.344513	0.318879	0.223888	0.224659	0.395085	0.342644	0.308759	0.202134	0.203246	0.397224	0.325812	0.325812	0.227334	0.227066	0.403551
	4	0.145638	0.209438	0.145638	0.151178	0.265516	0.164315	0.216859	0.151767	0.164315	0.269975	0.283916	0.193918	0.0537326	0.0809673	0.283916	0.185593	0.241877	0.178034	0.19307	0.291375	0.261607	0.237091	0.125826	0.146917	0.310954	0.269911	0.236979	0.114198	0.138762	0.314931	0.254597	0.254597	0.146171	0.166738	0.322898
	5	0.22566	0.28674	0.22566	0.243008	0.334759	0.263367	0.284742	0.235838	0.263367	0.319909	0.316237	0.295406	0.276651	0.279377	0.316237	0.254422	0.301125	0.242674	0.272069	0.339639	0.299226	0.289454	0.255228	0.259499	0.316017	0.323073	0.313545	0.288267	0.293066	0.333072	0.311282	0.311282	0.276365	0.290745	0.333482
	6	0.30044	0.351425	0.30044	0.279973	0.38402	0.271227	0.345146	0.30976	0.271227	0.386523	0.397684	0.361468	0.3404	0.289297	0.397684	0.292853	0.353691	0.304966	0.280788	0.394061	0.401898	0.390703	0.362352	0.332717	0.410853	0.392097	0.383156	0.356991	0.318777	0.411301	0.389885	0.389885	0.360889	0.330774	0.412513
	7	0.291658	0.32925	0.291658	0.287339	0.342293	0.293202	0.333366	0.279807	0.293202	0.354367	0.386253	0.332319	0.222825	0.246721	0.386253	0.332119	0.360308	0.328044	0.339088	0.364497	0.354201	0.336215	0.244103	0.247721	0.372467	0.372642	0.35106	0.249588	0.264069	0.395889	0.358061	0.358061	0.275017	0.281997	0.389221
	8	0.318634	0.27951	0.318634	0.323043	0.250992	0.331927	0.278923	0.318736	0.331927	0.255254	0.267366	0.257523	0.248605	0.285874	0.267366	0.348658	0.301734	0.346194	0.355269	0.276322	0.280221	0.287746	0.287694	0.301383	0.276614	0.291449	0.285365	0.284718	0.307259	0.280799	0.300173	0.300173	0.311336	0.325831	0.282441
	9	0.267718	0.23791	0.267718	0.279733	0.211121	0.290922	0.24961	0.274674	0.290922	0.22117	0.236956	0.269974	0.315504	0.351631	0.236956	0.283153	0.258945	0.277804	0.291383	0.23255	0.268623	0.276208	0.284274	0.300405	0.251845	0.27424	0.285141	0.320162	0.35039	0.24882	0.280323	0.280323	0.291685	0.311193	0.253434
	10	0.293834	0.257771	0.293834	0.271194	0.246822	0.259101	0.248468	0.285638	0.259101	0.242016	0.246847	0.241787	0.264408	0.244006	0.246847	0.281967	0.270752	0.294745	0.277923	0.261479	0.270881	0.270353	0.280617	0.262294	0.265539	0.269383	0.268784	0.285152	0.267604	0.26474	0.285446	0.285446	0.298575	0.281033	0.277175
	Mean	0.256507	0.27587	0.256507	0.262841	0.29119	0.261823	0.273649	0.252867	0.261823	0.291797	0.307412	0.27796	0.240446	0.254057	0.307412	0.283328	0.296603	0.279263	0.290493	0.308145	0.304852	0.298051	0.260393	0.265816	0.317188	0.312995	0.30163	0.265812	0.275773	0.322558	0.310623	0.310623	0.277682	0.285742	0.325647
	Median	0.279688	0.283125	0.279688	0.275464	0.261017	0.267297	0.268994	0.27724	0.267297	0.268346	0.286695	0.271798	0.256506	0.263049	0.286695	0.28256	0.301429	0.286274	0.279356	0.28937	0.289723	0.2886	0.267923	0.260897	0.302757	0.301936	0.297062	0.284935	0.280335	0.309007	0.305728	0.305728	0.284025	0.286371	0.316036
Random Forest	train	E75 Rousset					E18 Cui					Wang					Mixed E75 Rousset and E18 Cui					Mixed E75 Rousset and Wang					Mixed E18 Cui and Wang					Mixed 3 sets
	Fold	Test	Mixed	E75 Rousset	E18 Cui	Wang	Test	Mixed	E75 Rousset	E18 Cui	Wang	Test	Mixed	E75 Rousset	E18 Cui	Wang	Test	Mixed	E75 Rousset	E18 Cui	Wang	Test	Mixed	E75 Rousset	E18 Cui	Wang	Test	Mixed	E75 Rousset	E18 Cui	Wang	Test	Mixed	E75 Rousset	E18 Cui	Wang
	1	0.592694	0.588777	0.592694	0.551115	0.597678	0.555097	0.583435	0.562592	0.555097	0.615074	0.671431	0.540983	0.334495	0.327453	0.671431	0.578172	0.597774	0.588041	0.563723	0.618522	0.704748	0.68598	0.66626	0.601903	0.706554	0.685632	0.679407	0.638473	0.597178	0.699119	0.693506	0.693506	0.669672	0.616077	0.706307
	2	0.706112	0.660616	0.706112	0.730163	0.616877	0.685128	0.618025	0.651581	0.685128	0.584478	0.698181	0.606268	0.445791	0.455742	0.698181	0.733205	0.675396	0.720005	0.746768	0.637855	0.739271	0.749637	0.742929	0.77494	0.731218	0.733508	0.728938	0.712487	0.751964	0.720678	0.7469	0.7469	0.741711	0.749229	0.739234
	3	0.683363	0.636191	0.683363	0.650598	0.606518	0.591352	0.58649	0.607945	0.591352	0.585049	0.682514	0.563788	0.401974	0.408563	0.682514	0.69207	0.658907	0.709258	0.672349	0.633076	0.7259	0.721669	0.744626	0.701629	0.709358	0.708088	0.713289	0.733649	0.697931	0.710735	0.713921	0.713921	0.739856	0.689591	0.699124
	4	0.64391	0.605439	0.64391	0.638807	0.58874	0.565045	0.53722	0.530116	0.565045	0.551437	0.708034	0.543272	0.27961	0.338786	0.708034	0.648481	0.598123	0.655063	0.635016	0.585716	0.695254	0.687447	0.673041	0.669662	0.701415	0.695976	0.686726	0.644622	0.657456	0.710245	0.68695	0.68695	0.665752	0.662864	0.698614
	5	0.685771	0.620699	0.685771	0.627598	0.590347	0.631265	0.610156	0.644106	0.631265	0.602325	0.704058	0.592482	0.442813	0.398496	0.704058	0.66151	0.634707	0.68822	0.632593	0.620896	0.730987	0.712879	0.706183	0.655697	0.734716	0.698439	0.698001	0.692227	0.651124	0.712072	0.711936	0.711936	0.707167	0.656963	0.731983
	6	0.639817	0.625272	0.639817	0.624666	0.62719	0.610693	0.609358	0.627269	0.610693	0.609836	0.71344	0.570514	0.282876	0.268011	0.71344	0.653078	0.643002	0.661604	0.648605	0.63874	0.734904	0.727055	0.693732	0.686849	0.739315	0.726489	0.712924	0.66091	0.655764	0.740614	0.723612	0.723612	0.67953	0.668433	0.744018
	7	0.641838	0.616546	0.641838	0.629919	0.603978	0.633431	0.590722	0.612331	0.633431	0.567816	0.680694	0.572767	0.355733	0.383089	0.680694	0.65394	0.624617	0.656352	0.650559	0.610754	0.695256	0.692285	0.682129	0.660024	0.689439	0.692879	0.689512	0.679144	0.673379	0.688025	0.690933	0.690933	0.688383	0.665522	0.682778
	8	0.660823	0.612573	0.660823	0.639784	0.576036	0.661451	0.590513	0.647646	0.661451	0.536322	0.627617	0.54029	0.370067	0.418265	0.627617	0.661669	0.611297	0.666003	0.656641	0.57503	0.657682	0.654175	0.66806	0.637723	0.646293	0.660561	0.664648	0.684342	0.680297	0.65012	0.665265	0.665265	0.68268	0.670406	0.649312
	9	0.705908	0.626414	0.705908	0.667003	0.567439	0.664677	0.601083	0.664635	0.664677	0.562632	0.688857	0.576247	0.409476	0.441333	0.688857	0.709908	0.649408	0.715068	0.70607	0.600246	0.70398	0.706161	0.709307	0.6975	0.695784	0.704143	0.703582	0.701615	0.719195	0.691567	0.708806	0.708806	0.71583	0.712473	0.687769
	10	0.624576	0.576881	0.624576	0.592819	0.54499	0.591704	0.544596	0.603635	0.591704	0.503572	0.649644	0.605783	0.44823	0.46815	0.649644	0.633496	0.586657	0.645959	0.617666	0.561534	0.688279	0.682005	0.686468	0.649427	0.668874	0.671209	0.671483	0.66259	0.648688	0.66449	0.680291	0.680291	0.685571	0.665669	0.657358
	Mean	0.658481	0.616941	0.658481	0.635247	0.591979	0.618984	0.58716	0.615186	0.618984	0.571854	0.682447	0.571239	0.377107	0.390789	0.682447	0.662553	0.627989	0.670557	0.652999	0.608237	0.707626	0.701929	0.697273	0.673535	0.702297	0.697692	0.694851	0.681006	0.673298	0.698767	0.702212	0.702212	0.697615	0.675723	0.69965
	Median	0.652366	0.618623	0.652366	0.634363	0.594012	0.620979	0.590617	0.6198	0.620979	0.576147	0.685686	0.57164	0.386021	0.403529	0.685686	0.657725	0.629662	0.663803	0.649582	0.614638	0.704364	0.699223	0.6901	0.664843	0.703985	0.697208	0.693756	0.681743	0.665418	0.704682	0.701156	0.701156	0.686977	0.667051	0.698869
Histogram-based Gradient Boosting	train	E75 Rousset					E18 Cui					Wang					Mixed E75 Rousset and E18 Cui					Mixed E75 Rousset and Wang					Mixed E18 Cui and Wang					Mixed 3 sets
	Fold	Test	Mixed	E75 Rousset	E18 Cui	Wang	Test	Mixed	E75 Rousset	E18 Cui	Wang	Test	Mixed	E75 Rousset	E18 Cui	Wang	Test	Mixed	E75 Rousset	E18 Cui	Wang	Test	Mixed	E75 Rousset	E18 Cui	Wang	Test	Mixed	E75 Rousset	E18 Cui	Wang	Test	Mixed	E75 Rousset	E18 Cui	Wang
	1	0.609812	0.619986	0.609812	0.593586	0.62528	0.606195	0.585323	0.571538	0.606195	0.586455	0.688686	0.560986	0.401283	0.388702	0.688686	0.619236	0.624557	0.623559	0.610421	0.632944	0.724192	0.713481	0.700812	0.653426	0.714914	0.6979	0.692357	0.659855	0.635947	0.70398	0.708954	0.708954	0.667725	0.628385	0.728528
	2	0.687316	0.63301	0.687316	0.723554	0.581687	0.669558	0.594593	0.635675	0.669558	0.556382	0.726291	0.634903	0.510416	0.54019	0.726291	0.68309	0.647497	0.660777	0.708457	0.631171	0.731319	0.736643	0.70656	0.738874	0.729034	0.731739	0.724795	0.692547	0.7431	0.715518	0.731005	0.731005	0.712096	0.750342	0.715536
	3	0.686595	0.633434	0.686595	0.653269	0.599196	0.632246	0.598617	0.649932	0.632246	0.572466	0.731704	0.610011	0.481178	0.468931	0.731704	0.666437	0.618732	0.682729	0.647872	0.580314	0.73967	0.73869	0.765592	0.733855	0.719481	0.730719	0.738423	0.762418	0.741166	0.724613	0.741561	0.741561	0.772132	0.732058	0.723451
	4	0.656028	0.594653	0.656028	0.637344	0.563488	0.632035	0.582999	0.595515	0.632035	0.576719	0.705086	0.548058	0.329286	0.389344	0.705086	0.669762	0.60662	0.67515	0.661966	0.581011	0.712793	0.713244	0.705069	0.710607	0.706449	0.707593	0.699125	0.657459	0.700369	0.708067	0.695877	0.695877	0.679355	0.687781	0.695365
	5	0.68091	0.615447	0.68091	0.648404	0.568286	0.65543	0.62151	0.672313	0.65543	0.587976	0.712135	0.596432	0.490259	0.444466	0.712135	0.688988	0.640222	0.697146	0.682801	0.599047	0.726226	0.717379	0.717789	0.686796	0.718267	0.733123	0.731643	0.72186	0.693815	0.739757	0.739906	0.739906	0.745253	0.701336	0.736947
	6	0.694732	0.638321	0.694732	0.68164	0.606862	0.658334	0.624274	0.65804	0.658334	0.615903	0.735775	0.620259	0.434467	0.40515	0.735775	0.650551	0.636207	0.646259	0.654758	0.639105	0.749241	0.748895	0.718401	0.731442	0.749917	0.741017	0.729991	0.690549	0.715712	0.735565	0.749356	0.749356	0.716195	0.737833	0.749504
	7	0.638349	0.616095	0.638349	0.635109	0.606234	0.65845	0.609142	0.643183	0.65845	0.579684	0.702004	0.550158	0.247874	0.311619	0.702004	0.620815	0.610513	0.622573	0.617846	0.606732	0.717754	0.71287	0.696666	0.675797	0.717531	0.709798	0.70653	0.699353	0.705823	0.704392	0.719783	0.719783	0.709627	0.693209	0.716311
	8	0.684734	0.614575	0.684734	0.6755	0.553528	0.675701	0.615028	0.650044	0.675701	0.578365	0.679604	0.542818	0.351462	0.379514	0.679604	0.717989	0.646231	0.717859	0.719059	0.595393	0.689226	0.688434	0.708006	0.676447	0.674318	0.683496	0.681831	0.684632	0.693799	0.676796	0.687251	0.687251	0.710703	0.702787	0.661126
	9	0.719697	0.617672	0.719697	0.67486	0.54951	0.719332	0.604866	0.704828	0.719332	0.53485	0.702445	0.613303	0.532711	0.523413	0.702445	0.722941	0.624941	0.732099	0.710253	0.569909	0.721778	0.721516	0.744044	0.707747	0.707922	0.705412	0.710395	0.729049	0.700604	0.697234	0.734648	0.734648	0.770234	0.745005	0.70919
	10	0.628783	0.580943	0.628783	0.598767	0.542764	0.619513	0.561414	0.618866	0.619513	0.526084	0.641229	0.601472	0.461683	0.48147	0.641229	0.637232	0.591992	0.6467	0.624151	0.555397	0.683072	0.67889	0.686567	0.651669	0.648203	0.666689	0.67811	0.684555	0.660642	0.650033	0.687472	0.687472	0.690708	0.65602	0.664722
	Mean	0.668696	0.616414	0.668696	0.652203	0.579683	0.65268	0.599777	0.639993	0.65268	0.571489	0.702496	0.58784	0.424062	0.43328	0.702496	0.667704	0.624751	0.670485	0.663758	0.599102	0.719527	0.717004	0.71495	0.696666	0.708604	0.710749	0.70932	0.698228	0.699098	0.705595	0.719581	0.719581	0.717403	0.703476	0.710068
	Median	0.682822	0.616884	0.682822	0.650836	0.574986	0.656882	0.601742	0.646558	0.656882	0.577542	0.703765	0.598952	0.448075	0.424808	0.703765	0.668099	0.624749	0.667963	0.658362	0.59722	0.722985	0.71543	0.707283	0.697272	0.716223	0.708696	0.708462	0.691548	0.700487	0.706229	0.725394	0.725394	0.711399	0.702061	0.715924

## Sheet: TableS7_segregation_gene_wise
Model	Training data	Median Spearman Correlation across held-out genes
		E75 Rousset	E18 Cui	Wang	Mixed
MERF	E75 Rousset	0.327141	0.286765	0.278846	0.296429
MERF (RF)	E18 Cui	0.390909	0.4	0.301786	0.333333
MERF (RF)	Wang	0.372727	0.366667	0.326836	0.34398
MERF (RF)	3 datasets	0.409091	0.4	0.373352	0.395604
MERF (RF)	3 datasets (deltaGB)	0.428571	0.428571	0.351786	0.393398
MERF (RF)	3 datasets (drop distance)	0.3	0.3	0.267308	0.285714
MERF (RF)	3 datasets (CAI)	0.401099	0.406061	0.339461	0.380586
Pasteur (retrained)	E75 Rousset	0.333333	0.333333	0.256231	0.310119
Pasteur (retrained)	E18 Cui	0.363077	0.351779	0.285714	0.321553
Pasteur (retrained)	Wang	0.366667	0.377444	0.307143	0.339286
Pasteur (retrained)	3 datasets	0.393939	0.4	0.327473	0.365931
Pasteur	-	0.428571	0.410714	0.298352	0.357143
CGx_CRISPRi	3 datasets	0.353571	0.379902	0.333929	0.357143
	3 datasets (batch 500, learning rate 0.0001)	0.321	0.333	0.318	0.321
	3 datasets (deltaGB)	0.333333	0.371429	0.341071	0.345255
CNN	3 datasets	0.331282	0.363636	0.303571	0.321429
Effects of random seed choice on cross validation
Model	Training data	Median Spearman Correlation Across held-out genes
		E75 Rousset	E18 Cui	Wang	Mixed
MERF (RF)	3 datasets	0.409091	0.4	0.373352	0.395604
MERF (RF)	3sets seed 222	0.391608	0.403571	0.345055	0.371029
MERF (RF)	3sets seed 333	0.415385	0.416667	0.344406	0.37761
Pasteur (retrained)	3 datasets	0.393939	0.4	0.327473	0.365931
Pasteur (retrained)	3sets seed 222	0.369697	0.4	0.321553	0.357143
Pasteur (retrained)	3sets seed 333	0.381818	0.387255	0.322927	0.364171

## Sheet: TableS8_SHAP_values
features	MERF
guide_GC_content	0.00811682
distance_start_codon	0.089583
distance_start_codon_perc	0.0909831
homopolymers	0.0048068
MFE_hybrid_full	0.0126833
MFE_hybrid_seed	0.0356928
MFE_homodimer_guide	0.0153844
MFE_monomer_guide	0.0153109
if_promoter	0.00554939
sequence_1_A	0.00333218
sequence_1_T	0.00423124
sequence_1_C	0.00487632
sequence_1_G	0.002345
sequence_2_A	0.00237536
sequence_2_T	0.00387828
sequence_2_C	0.00552743
sequence_2_G	0.00425483
sequence_3_A	0.00220922
sequence_3_T	0.00335739
sequence_3_C	0.00251835
sequence_3_G	0.00289676
sequence_4_A	0.00611494
sequence_4_T	0.00286769
sequence_4_C	0.00360832
sequence_4_G	0.00437064
sequence_5_A	0.00273815
sequence_5_T	0.00261265
sequence_5_C	0.00673665
sequence_5_G	0.00498488
sequence_6_A	0.00371973
sequence_6_T	0.00543599
sequence_6_C	0.0115399
sequence_6_G	0.00249654
sequence_7_A	0.00367924
sequence_7_T	0.00518377
sequence_7_C	0.00490414
sequence_7_G	0.00414114
sequence_8_A	0.00943347
sequence_8_T	0.00247967
sequence_8_C	0.00285025
sequence_8_G	0.0092407
sequence_9_A	0.00416084
sequence_9_T	0.00913068
sequence_9_C	0.00766042
sequence_9_G	0.00328714
sequence_10_A	0.0133731
sequence_10_T	0.00358907
sequence_10_C	0.00339052
sequence_10_G	0.00307526
sequence_11_A	0.00886795
sequence_11_T	0.00333778
sequence_11_C	0.0034243
sequence_11_G	0.0037767
sequence_12_A	0.00276427
sequence_12_T	0.00363559
sequence_12_C	0.0141769
sequence_12_G	0.014712
sequence_13_A	0.00661465
sequence_13_T	0.00300223
sequence_13_C	0.00441101
sequence_13_G	0.00910389
sequence_14_A	0.0028298
sequence_14_T	0.00287876
sequence_14_C	0.0027156
sequence_14_G	0.00289179
sequence_15_A	0.00259606
sequence_15_T	0.0038618
sequence_15_C	0.0026448
sequence_15_G	0.00260535
sequence_16_A	0.00514136
sequence_16_T	0.00632386
sequence_16_C	0.00642535
sequence_16_G	0.00366952
sequence_17_A	0.00599741
sequence_17_T	0.00823051
sequence_17_C	0.0100954
sequence_17_G	0.003181
sequence_18_A	0.00639442
sequence_18_T	0.00526392
sequence_18_C	0.00316397
sequence_18_G	0.00930778
sequence_19_A	0.00338434
sequence_19_T	0.0052464
sequence_19_C	0.00689242
sequence_19_G	0.00306573
sequence_20_A	0.00212758
sequence_20_T	0.00517612
sequence_20_C	0.00566567
sequence_20_G	0.00294421
sequence_21_A	0.00316337
sequence_21_T	0.00374153
sequence_21_C	0.0104721
sequence_21_G	0.00469623
sequence_22_A	0.00256969
sequence_22_T	0.0042547
sequence_22_C	0.0154125
sequence_22_G	0.0124299
sequence_23_A	0.00445835
sequence_23_T	0.00522046
sequence_23_C	0.0165346
sequence_23_G	0.043285
sequence_24_A	0.0715133
sequence_24_T	0.0441359
sequence_24_C	0.0608003
sequence_24_G	0.0408261
sequence_25_A	0.0465301
sequence_25_T	0.0109894
sequence_25_C	0.0645811
sequence_25_G	0.00417268
sequence_26_A	0
sequence_26_T	0
sequence_26_C	0
sequence_26_G	0
sequence_27_A	0
sequence_27_T	0
sequence_27_C	0
sequence_27_G	0
sequence_28_A	0.0173728
sequence_28_T	0.00767476
sequence_28_C	0.0810744
sequence_28_G	0.0674777
sequence_29_A	0.0158887
sequence_29_T	0.00495429
sequence_29_C	0.00977106
sequence_29_G	0.00987481
sequence_30_A	0.0310816
sequence_30_T	0.0227208
sequence_30_C	0.00338213
sequence_30_G	0.00271764

## Sheet: TableS9_SHAP_Interaction_value
feature1	feature2	mean_absolute_interaction_value	global interaction rank	- / -	+ / -	- / +	+ / +	expected_+/+	expected_-/-
sequence_24_T	sequence_24_C	0.0058942	1	0.0891059	-0.0691678	-0.0624519		-0.190473	0.0578207
sequence_24_A	sequence_24_G	0.00501953	2	-0.0804583	0.134827	0.0454901		0.239722	-0.0583935
distance_start_codon	distance_start_codon_perc	0.00463522	3	-0.0423003	0.0901135	0.0963981	0.153845	0.12322	0.0625444
distance_start_codon	sequence_25_C	0.00378761	4	0.0550154	0.130965	-0.0781768	-0.00785379	-0.000268331	0.0655995
sequence_24_A	sequence_25_C	0.00351537	5	0.0103438	0.186403	-0.128888	0.114241	0.0602018	1.47784e-05
sequence_23_G	sequence_24_C	0.00348086	6	0.0233183	0.124892	-0.123844	0.0414437	-0.0071117	0.00922063
sequence_23_C	sequence_25_C	0.00342507	7	0.0733501	0.0140812	-0.066375	-0.0834061	-0.108239	0.0554323
distance_start_codon	sequence_24_C	0.00300657	8	0.0475376	0.125804	-0.0864824	-0.0292614	-0.00274221	0.0599412
distance_start_codon_perc	sequence_25_C	0.00294216	9	0.0579145	0.132261	-0.0974447	0.00407242	0.00234447	0.0500987
sequence_24_G	sequence_28_C	0.00284379	10	0.0293252	0.161507	-0.137953	-0.0459618	-0.0214282	0.0476498
sequence_28_T	sequence_28_C	0.0028133	11	0.072053	0.0459561	-0.111859		-0.125406	0.060057
distance_start_codon_perc	sequence_24_C	0.00274844	12	0.0384537	0.130112	-0.0903718	-0.0214853	0.00543725	0.0484443
MFE_hybrid_seed	sequence_24_A	0.00255349	13	-0.0157463	-0.0822867	0.168199	0.129521	0.117273	-0.0328519
sequence_22_C	sequence_24_A	0.00245763	14	-0.0397051	-0.0665224	0.176359	0.0866866	0.135882	-0.0256958
distance_start_codon	sequence_28_C	0.00243446	15	0.0660516	0.134566	-0.125186	-0.0528658	-0.0397529	0.0585165
distance_start_codon	sequence_28_G	0.00242501	16	-0.0396424	0.026644	0.243533	0.324679	0.294844	-0.031664
sequence_22_C	sequence_25_C	0.00233976	17	0.0674179	0.0210565	-0.0643147	-0.0942005	-0.104026	0.059302
distance_start_codon	sequence_24_A	0.00233275	18	-0.0463817	0.0193667	0.150714	0.245089	0.204629	-0.0386634
MFE_hybrid_seed	sequence_28_C	0.0022403	19	0.0952953	0.0257542	-0.0981611	-0.134111	-0.154534	0.0811087
sequence_22_C	sequence_24_C	0.00221303	20	0.0632984	0.0127539	-0.0793385	-0.0945064	-0.115843	0.0498169
sequence_22_G	sequence_28_C	0.00220191	21	0.0501073	0.0927892	-0.117332	-0.110972	-0.0842393	0.0583258
distance_start_codon_perc	sequence_24_A	0.00216511	22	-0.0493909	0.026598	0.12289	0.243803	0.21998	-0.0600132
sequence_24_C	sequence_25_C	0.00197559	23	0.107571	-0.0331982	-0.0259893	-0.161867	-0.15588	0.0973706
sequence_28_C	sequence_29_C	0.00194125	24	0.0698185	-0.114433	0.0287936	-0.119166	-0.144815	0.0579347
sequence_24_T	sequence_28_C	0.00191592	25	0.0924437	-0.0524428	-0.0908309	-0.208408	-0.224386	0.0811298
distance_start_codon_perc	sequence_25_A	0.00191448	26	-0.0385119	0.0476857	0.121829	0.182357	0.183945	-0.0110816
sequence_25_A	sequence_28_G	0.0018871	27	-0.0723401	0.0740521	0.213997	0.318951	0.351349	-0.0599766
sequence_24_C	sequence_30_T	0.001885	28	0.0648165	-0.0705075	0.00204694	-0.123965	-0.126681	0.0588976
sequence_23_G	sequence_24_G	0.00186198	29	-0.0597774	0.0661188	0.0610016	0.160054	0.177991	-0.0471699
MFE_hybrid_seed	sequence_25_C	0.0018091	30	0.0833025	0.0259635	-0.0476382	-0.104825	-0.0990493	0.0867688
distance_start_codon_perc	sequence_28_C	0.00180289	31	0.0548965	0.139544	-0.135446	-0.0364922	-0.0388398	0.0527597
distance_start_codon_perc	MFE_hybrid_seed	0.00176862	32	0.0172647	0.100454	-0.0430956	0.0452843	0.0437221	0.0197381
sequence_23_G	sequence_25_C	0.00172667	33	0.0201921	0.158698	-0.0981066	0.00343965	0.0241576	0.0374647
sequence_24_G	sequence_25_G	0.00170642	34	-0.0230624	0.0820743	-0.0437338	0.143643	0.0749443	-0.036387
distance_start_codon	sequence_23_G	0.00169905	35	-0.0305556	0.0400673	0.0958938	0.159309	0.159871	-0.0114297
MFE_hybrid_seed	sequence_24_C	0.00166763	36	0.0707683	0.0167792	-0.0484524	-0.129644	-0.110585	0.077611
distance_start_codon	sequence_24_T	0.00163321	37	0.0326922	0.101326	-0.119197	-0.0458427	-0.0328783	0.026105
sequence_25_C	sequence_30_T	0.00162275	38	0.0730221	-0.0601133	0.00490528	-0.106377	-0.122862	0.0631407
MFE_hybrid_seed	sequence_25_A	0.00161148	39	-0.00251708	-0.0630171	0.135308	0.087499	0.0722127	-0.00230792
sequence_24_T	sequence_25_C	0.00160908	40	0.0794549	-0.0381991	-0.0347251	-0.195729	-0.166877	0.0961744
distance_start_codon_perc	sequence_24_T	0.0015962	41	0.0277782	0.107625	-0.123238	-0.044415	-0.028671	0.0287959
sequence_24_C	sequence_28_C	0.00158262	42	0.110827	-0.0252684	-0.0696175	-0.199487	-0.197449	0.104149
distance_start_codon	MFE_hybrid_seed	0.0015818	43	0.0310986	0.101172	-0.0399801	0.0414395	0.0385777	0.019553
sequence_25_C	sequence_28_C	0.0015816	44	0.118423	-0.0106612	-0.064955	-0.177982	-0.191618	0.111871
sequence_24_G	sequence_25_C	0.00156904	45	0.024982	0.156385	-0.0998823	0.0107089	0.0189329	0.0386833
distance_start_codon_perc	sequence_28_G	0.0015657	46	-0.0437731	0.0348438	0.197243	0.315405	0.297032	-0.0930473
sequence_28_A	sequence_28_G	0.00155522	47	-0.0537965	-0.0018594	0.231826		0.272005	-0.0435767
sequence_24_A	sequence_25_A	0.00155369	48	-0.0786148	0.130447	0.0655239	0.248647	0.265169	-0.0694142
sequence_24_A	sequence_30_T	0.00154998	49	-0.0325646	0.179752	-0.0862051	0.0927189	0.118841	-0.0252058
sequence_6_C	sequence_24_A	0.00154603	50	-0.0518016	-0.0318903	0.139055	0.186117	0.168642	-0.0588682
distance_start_codon	sequence_24_G	0.0015414	51	-0.0259831	0.0391054	0.0805321	0.171701	0.147084	-0.0267583
sequence_24_T	sequence_25_A	0.00154078	52	0.00243016	-0.13974	0.130482	0.0347515	-0.000179135	-0.0106406
MFE_hybrid_seed	sequence_24_G	0.00153988	53	-0.0049623	-0.0552974	0.133704	0.0499793	0.057643	0.0229981
sequence_22_C	sequence_28_C	0.00153139	54	0.0723462	0.028161	-0.106841	-0.135069	-0.145085	0.0668574
sequence_24_G	sequence_25_A	0.00152888	55	-0.0595887	0.0584044	0.0840071	0.192355	0.195453	-0.0501823
sequence_13_A	sequence_28_C	0.00152632	56	0.0549604	0.0811379	-0.114523	-0.116668	-0.0983463	0.0622054
sequence_22_T	sequence_25_C	0.00150897	57	0.0502337	0.0671552	-0.0702781	-0.0835369	-0.0619535	0.062892
sequence_24_G	sequence_30_A	0.00148753	58	-0.052107	0.0701304	0.0292606	0.122763	0.141797	-0.0428494
sequence_24_C	sequence_30_A	0.00148647	59	0.0279832	-0.11353	0.0941229	-0.0125197	-0.0385671	0.0204834
MFE_homodimer_guide	sequence_24_A	0.00143854	60	-0.0545338	-0.0446953	0.150198	0.155003	0.154617	-0.0504421
homopolymers	sequence_28_C	0.00143725	61	0.0639561	0.0589562	-0.120868	-0.111056	-0.119529	0.0571645
distance_start_codon	if_promoter	0.00142949	62	-0.00806513	0.0651594	0.0165854	0.0781843	0.0701239	0.0112528
sequence_13_G	sequence_28_C	0.00137707	63	0.0684079	0.0382203	-0.111394	-0.126479	-0.134819	0.0619814
MFE_hybrid_full	sequence_28_C	0.00134605	64	0.0581445	0.0614304	-0.126886	-0.104315	-0.116014	0.055047
MFE_homodimer_guide	sequence_25_C	0.0013334	65	0.0508544	0.0560448	-0.08452	-0.0655906	-0.0740246	0.0451888
sequence_24_A	sequence_28_C	0.00132466	66	0.0144366	0.209293	-0.164686	0.0487834	0.0360507	0.0126393
sequence_19_C	sequence_24_A	0.00132067	67	-0.0524059	-0.0331083	0.159876	0.147292	0.17192	-0.0454789
distance_start_codon_perc	sequence_23_G	0.00131898	68	-0.0336824	0.0457708	0.0823916	0.169189	0.166452	-0.0283246
sequence_25_C	sequence_29_T	0.00131754	69	0.0550104	-0.0782359	0.0541885	-0.0554712	-0.0701132	0.0462297
MFE_homodimer_guide	sequence_24_T	0.00130636	70	0.0236344	0.0302375	-0.119057	-0.0942256	-0.110555	0.0164179
MFE_hybrid_seed	sequence_24_T	0.00130162	71	0.0589252	-0.00166829	-0.10164	-0.133505	-0.145766	0.0411403
distance_start_codon_perc	sequence_22_C	0.00129779	72	0.012278	0.0858145	-0.0489017	0.0479425	0.0491889	0.00328014
sequence_24_C	sequence_25_A	0.00129309	73	0.0172864	-0.118991	0.163958	0.0287712	0.024486	0.0250467
MFE_hybrid_seed	sequence_10_A	0.00127869	74	0.0199387	-0.0404676	0.0501875	-0.00123172	-0.00730046	0.0146905
MFE_hybrid_seed	sequence_23_G	0.00127834	75	-0.00391238	-0.060397	0.12328	0.0632024	0.0573968	0.00167605
if_promoter	sequence_24_C	0.00127461	76	0.0470044	0.0496469	-0.0898856	-0.0784046	-0.0831197	0.0426772
sequence_22_T	sequence_24_A	0.00126662	77	-0.045318	-0.0480003	0.144811	0.171336	0.15385	-0.0546939
sequence_25_A	sequence_25_T	0.00126359	78	-0.0382774	0.104907	-0.0106412		0.128806	-0.0338159
sequence_23_G	sequence_28_C	0.00124469	79	0.0300706	0.156278	-0.141095	-0.0363879	-0.0194469	0.0361475
MFE_monomer_guide	sequence_25_A	0.00123541	80	-0.0366941	-0.0351804	0.090047	0.116088	0.095899	-0.0434834
distance_start_codon	sequence_25_A	0.00122309	81	-0.0308044	0.0377597	0.116027	0.181967	0.177746	-0.0204223
distance_start_codon	sequence_22_C	0.00122253	82	0.0152919	0.0810754	-0.030722	0.0442755	0.0449172	0.0169894
sequence_25_C	sequence_30_A	0.00121298	83	0.0300042	-0.0907272	0.114965	-0.0285076	-0.016359	0.0391236
distance_start_codon_perc	sequence_30_A	0.00120326	84	-0.0213671	0.0546543	0.0246031	0.129216	0.128859	-0.0377333
sequence_5_C	sequence_25_C	0.0011998	85	0.053671	0.05906	-0.0790873	-0.0578911	-0.0660833	0.0453606
sequence_12_G	sequence_24_C	0.00118612	86	0.0588635	0.0159188	-0.0738699	-0.108478	-0.114112	0.0550074
sequence_24_G	sequence_28_G	0.00116358	87	-0.0688909	0.0485979	0.208871	0.320108	0.322045	-0.0607118
sequence_22_T	sequence_24_C	0.0011625	88	0.0435917	0.0570565	-0.0819662	-0.0927746	-0.0756743	0.0508509
sequence_23_A	sequence_24_T	0.00115063	89	0.0318286	0.0200866	-0.111569	-0.0819653	-0.115941	0.025667
sequence_24_C	sequence_29_C	0.0011459	90	0.0558503	-0.0804166	0.0182037	-0.0966255	-0.109494	0.0496154
MFE_hybrid_full	sequence_23_G	0.00114058	91	-0.033114	-0.0250152	0.0814161	0.0978005	0.0916918	-0.0301344
sequence_28_G	sequence_30_A	0.00113446	92	-0.061833	0.205011	0.00984605	0.299241	0.280103	-0.0627998
MFE_monomer_guide	sequence_28_C	0.00113386	93	0.0544487	0.0554662	-0.122125	-0.117233	-0.119322	0.0492522
sequence_2_C	sequence_24_A	0.00113205	94	-0.0435184	-0.0540447	0.160411	0.143075	0.146952	-0.0385059
MFE_hybrid_full	MFE_hybrid_seed	0.00112089	95	0.0273306	0.0123601	-0.0340906	-0.0236624	-0.02784	0.00739784
sequence_23_G	sequence_28_G	0.00112041	96	-0.0702601	0.0516572	0.214456	0.307543	0.331612	-0.0631322
distance_start_codon_perc	MFE_hybrid_full	0.00111187	97	-0.0191731	0.0710855	-0.00248063	0.0827341	0.0794782	0.00635434
if_promoter	sequence_28_G	0.00111042	98	-0.0442968	-0.0369969	0.239175	0.242264	0.232214	-0.0362986
MFE_homodimer_guide	sequence_28_C	0.00109879	99	0.0578682	0.0613651	-0.126866	-0.112914	-0.117009	0.0511508
sequence_28_C	sequence_29_A	0.00109376	100	0.046682	-0.123307	0.0925662	-0.0971422	-0.0846109	0.0550409
sequence_24_A	sequence_28_T	0.0010906	101	-0.041724	0.169477	-0.0559866	0.125896	0.150624	-0.0382637
sequence_25_T	sequence_28_G	0.00109013	102	-0.0468092	-0.0234854	0.220977	0.261508	0.25279	-0.0511866
sequence_4_C	sequence_24_A	0.00108598	103	-0.0468502	-0.0464905	0.148909	0.162458	0.154431	-0.0512214
sequence_6_A	sequence_25_C	0.00108281	104	0.0595275	0.0438492	-0.0734921	-0.0642601	-0.0801366	0.0515907
distance_start_codon	MFE_hybrid_full	0.00107854	105	-0.00762991	0.0676029	0.00152895	0.0759564	0.0764452	0.0018594
MFE_hybrid_full	sequence_25_C	0.00107239	106	0.0500523	0.0594035	-0.0769258	-0.0656624	-0.0684878	0.05058
sequence_9_G	sequence_28_G	0.00106885	107	-0.0382629	-0.0478969	0.229596	0.2507	0.22597	-0.0437845
sequence_28_C	sequence_28_G	0.00106141	108	0.0182897	-0.155944	0.301368		0.121461	0.0282468
sequence_21_C	sequence_24_T	0.00106053	109	0.0235161	0.0428273	-0.117656	-0.0714971	-0.0920357	0.016569
MFE_hybrid_seed	MFE_homodimer_guide	0.00105565	110	0.0243426	-0.0401573	0.0284609	-0.0296785	-0.0325201	0.0127673
distance_start_codon_perc	sequence_24_G	0.00105334	111	-0.0339423	0.0458515	0.0781892	0.17443	0.15336	-0.0258717
distance_start_codon	sequence_30_A	0.0010467	112	-0.0155015	0.0472785	0.0373628	0.121751	0.123006	-0.0299213
sequence_2_G	sequence_24_A	0.00104325	113	-0.0486948	-0.0409345	0.145064	0.174924	0.155222	-0.0496788
sequence_12_C	sequence_28_G	0.00104204	114	-0.0494287	-0.0192293	0.215761	0.280584	0.24977	-0.0538484
sequence_25_C	sequence_29_A	0.00104056	115	0.042009	-0.0811954	0.0887739	-0.0540859	-0.0411704	0.0500159
sequence_12_C	sequence_30_A	0.00102788	116	-0.0302756	8.78271e-05	0.0381285	0.0893043	0.0736079	-0.033744
sequence_21_A	sequence_24_G	0.0010128	117	-0.0297269	-0.0210864	0.0890646	0.073886	0.0917381	-0.0230057
MFE_hybrid_full	sequence_24_C	0.00101114	118	0.0438533	0.0545787	-0.0851333	-0.086017	-0.0745963	0.0438951
sequence_9_T	sequence_28_C	0.00100575	119	0.0689175	0.034723	-0.109974	-0.127384	-0.136053	0.0603688
sequence_25_C	sequence_28_G	0.00100571	120	0.0151619	-0.115661	0.271545	0.178343	0.14991	0.016078
sequence_6_C	sequence_24_G	0.00100224	121	-0.0361679	-0.00801997	0.0824127	0.09602	0.106817	-0.0325387
sequence_28_A	sequence_28_C	0.00100122	122	0.049621	0.0960006	-0.128447		-0.0797049	0.0485068
if_promoter	sequence_24_T	0.00100063	123	0.0258246	0.0345215	-0.104253	-0.109928	-0.101571	0.0325294
sequence_25_T	sequence_25_C	0.000987671	124	0.0493186	0.0759448	-0.0808705		-0.0528538	0.048226
MFE_homodimer_guide	sequence_24_C	0.00098608	125	0.0410714	0.0505924	-0.0944093	-0.0819512	-0.0842198	0.0378697
distance_start_codon	MFE_homodimer_guide	0.000984771	126	-0.0106591	0.0656658	0.00347736	0.0753529	0.0721372	0.00102161
MFE_hybrid_seed	sequence_30_A	0.000980281	127	0.00481608	-0.05131	0.0828043	0.0180477	0.0228802	0.00576168
sequence_16_T	sequence_25_C	0.000971313	128	0.0529428	0.0625324	-0.0786976	-0.0554805	-0.0648901	0.049302
MFE_hybrid_full	sequence_24_A	0.000966341	129	-0.0501944	-0.0453385	0.147065	0.165312	0.154489	-0.0479998
sequence_1_C	sequence_24_C	0.000962847	130	0.0537364	0.0343994	-0.0835058	-0.0866736	-0.0938108	0.0456448
sequence_24_A	sequence_24_C	0.000956004	131	-0.00230293	0.207536	-0.131671		0.0695368	0.0054749
sequence_28_C	sequence_30_A	0.000950073	132	0.0380788	-0.136533	0.115404	-0.0595354	-0.0618568	0.04104
distance_start_codon_perc	MFE_homodimer_guide	0.000942206	133	-0.0218944	0.0699513	-0.000717776	0.0795803	0.0758229	-0.00132203
MFE_hybrid_seed	MFE_monomer_guide	0.000941653	134	0.032132	-0.0394821	0.0193463	-0.0357098	-0.0350536	0.0086016
sequence_21_A	sequence_24_C	0.00093829	135	0.0488078	0.0452175	-0.0855739	-0.0786608	-0.0836274	0.042966
distance_start_codon_perc	if_promoter	0.000933548	136	-0.0103305	0.0715839	0.00860179	0.0804472	0.0766173	0.00513651
MFE_monomer_guide	sequence_28_G	0.000932182	137	-0.0485526	-0.0445703	0.222356	0.243117	0.225365	-0.0526883
guide_GC_content	sequence_28_C	0.000929804	138	0.0622157	0.0597849	-0.104293	-0.125242	-0.112162	0.0678972
sequence_12_C	sequence_25_C	0.000923862	139	0.043546	0.0856015	-0.0816252	-0.0489437	-0.0449389	0.0484604
sequence_6_C	sequence_28_G	0.000920247	140	-0.0496219	-0.0204502	0.230236	0.241969	0.257763	-0.0436576
sequence_24_G	sequence_30_C	0.00091988	141	-0.0243205	0.0808537	-0.0386691	0.0953716	0.0749539	-0.0310587
distance_start_codon_perc	MFE_monomer_guide	0.000919044	142	-0.0163857	0.0695085	-0.00536969	0.0725121	0.0741633	-0.00683855
sequence_3_G	sequence_24_A	0.000916665	143	-0.0442726	-0.0537263	0.151323	0.16049	0.148956	-0.0508655
MFE_homodimer_guide	sequence_25_A	0.000912891	144	-0.0351579	-0.0311284	0.0927156	0.114541	0.10328	-0.0394759
distance_start_codon	sequence_17_C	0.000911512	145	0.00889245	0.0798589	-0.00838402	0.046282	0.0583309	0.0161034
sequence_5_C	sequence_30_A	0.000900717	146	-0.0254299	-0.0135046	0.0457118	0.065849	0.0608215	-0.0289131
sequence_23_C	sequence_28_C	0.000895685	147	0.0728776	0.0315081	-0.102764	-0.14273	-0.145734	0.0708277
sequence_6_T	sequence_24_A	0.000891694	148	-0.0434985	-0.0534264	0.163875	0.124273	0.148225	-0.0390269
sequence_16_T	sequence_24_G	0.000890324	149	-0.0303938	-0.0203163	0.0779287	0.112473	0.091964	-0.0348706
sequence_24_C	sequence_25_G	0.00088829	150	0.0479964	-0.0792717	0.0443327	-0.10212	-0.0866019	0.0510227
sequence_6_T	sequence_24_C	0.00088443	151	0.0530545	0.0306308	-0.0833363	-0.0826616	-0.0982986	0.0455252
sequence_25_A	sequence_28_C	0.000879967	152	0.0302161	0.173643	-0.145474	-0.0137618	-0.00335678	0.0355846
sequence_24_G	sequence_28_T	0.000876712	153	-0.0203468	0.0878006	-0.0421051	0.0914968	0.0716048	-0.0260603
sequence_29_G	sequence_30_A	0.000875898	154	-0.0140941	-0.0450524	0.0569139	0.0450914	0.0308471	-0.0178502
sequence_17_C	sequence_25_C	0.000874818	155	0.0614569	0.0378542	-0.0622752	-0.0989959	-0.0851358	0.0647631
MFE_monomer_guide	sequence_25_C	0.000871483	156	0.0466711	0.0523966	-0.0785503	-0.0740913	-0.0771633	0.0449476
sequence_23_A	sequence_24_A	0.000867976	157	-0.0454163	-0.0502336	0.162198	0.12646	0.154787	-0.041745
MFE_hybrid_full	sequence_25_A	0.000867513	158	-0.0330858	-0.0270252	0.0994549	0.120311	0.108817	-0.0333235
sequence_16_T	sequence_24_A	0.000861783	159	-0.0511858	-0.0335288	0.153438	0.159927	0.165476	-0.0464096
sequence_22_G	sequence_25_A	0.000857811	160	-0.037316	-0.0100483	0.0959907	0.146676	0.128462	-0.0408452
sequence_12_C	sequence_28_C	0.000853867	161	0.0497045	0.0892566	-0.12354	-0.0902376	-0.0881315	0.055064
distance_start_codon	sequence_9_T	0.000853636	162	0.00548994	0.0804375	-0.00729133	0.0462128	0.0573228	0.0196892
MFE_homodimer_guide	sequence_12_G	0.000852452	163	0.00397657	0.0112265	-0.0388356	-0.0265321	-0.0288332	-0.000444589
sequence_19_C	sequence_24_G	0.000847257	164	-0.0321465	-0.0197232	0.074417	0.116666	0.0895049	-0.0339665
sequence_1_T	sequence_24_C	0.000845923	165	0.0435859	0.0626101	-0.0828516	-0.0936737	-0.0722753	0.0512905
distance_start_codon	MFE_monomer_guide	0.000840382	166	-0.00629908	0.0596324	0.00038598	0.067461	0.0664044	-0.0033099
sequence_23_G	sequence_24_A	0.00083756	167	-0.0773276	0.0471488	0.127287	0.245909	0.244533	-0.0686668
distance_start_codon	sequence_18_T	0.000837179	168	0.00518979	0.0708873	-0.00112396	0.0675112	0.0578676	0.0116017
distance_start_codon_perc	sequence_22_G	0.000833418	169	-0.0148404	0.0702429	0.0277864	0.0923256	0.103227	-0.00255244
MFE_hybrid_seed	sequence_12_C	0.000831109	170	0.0149006	-0.0411544	0.0618791	-0.00761518	-0.00558533	0.0198267
sequence_25_C	sequence_25_G	0.000830669	171	0.0595972	-0.0720964	0.0442925		-0.0781796	0.0517064
sequence_3_G	sequence_25_C	0.000827251	172	0.0584098	0.0447501	-0.0728728	-0.0710046	-0.0765478	0.0494203
MFE_hybrid_full	sequence_24_G	0.000819367	173	-0.0316207	-0.0226751	0.0788016	0.0967754	0.0887652	-0.0309385
sequence_11_A	sequence_24_C	0.000816839	174	0.0554254	0.0246918	-0.0799319	-0.0984457	-0.102936	0.0489062
sequence_13_A	sequence_25_C	0.000814151	175	0.0501395	0.0674731	-0.0744299	-0.0648956	-0.0586947	0.0520729
sequence_23_A	sequence_25_C	0.000808606	176	0.0560875	0.0559393	-0.0671974	-0.0864848	-0.0721046	0.0614958
sequence_22_A	sequence_28_C	0.000807235	177	0.0617389	0.0590848	-0.118228	-0.106871	-0.11637	0.0587067
MFE_monomer_guide	sequence_24_C	0.000805261	178	0.0426024	0.042786	-0.092754	-0.0858863	-0.0875942	0.0349258
distance_start_codon	sequence_30_T	0.000804422	179	0.0165471	0.0860778	-0.0411875	0.0306436	0.0261406	0.023248
sequence_9_A	sequence_24_C	0.000802819	180	0.0449247	0.0553348	-0.0899421	-0.0709002	-0.0790128	0.0437143
sequence_12_G	sequence_24_G	0.0008013	181	-0.0177197	-0.0542714	0.101394	0.0431301	0.0604988	-0.0156491
sequence_7_C	sequence_25_C	0.000800607	182	0.056739	0.0543352	-0.0663568	-0.0856486	-0.0753193	0.0630843
sequence_4_C	sequence_28_C	0.000800507	183	0.0584758	0.0669144	-0.114213	-0.120446	-0.108323	0.0613302
sequence_3_G	sequence_28_C	0.000798116	184	0.0629582	0.0554453	-0.115826	-0.11339	-0.118301	0.0572649
sequence_24_G	sequence_29_C	0.000795028	185	-0.0220803	0.095771	-0.0488253	0.0495645	0.0657563	-0.0178322
MFE_homodimer_guide	sequence_30_A	0.000794007	186	-0.0294324	-0.0218379	0.0462923	0.0546182	0.0525557	-0.0291772
if_promoter	sequence_23_G	0.000788887	187	-0.031739	-0.024526	0.0934424	0.0802961	0.0979062	-0.025851
sequence_17_T	sequence_25_C	0.000783604	188	0.0511229	0.0699338	-0.0797136	-0.0496469	-0.0600747	0.0486487
sequence_21_C	sequence_25_A	0.000780416	189	-0.037527	-0.0106042	0.104917	0.115889	0.129559	-0.0339759
sequence_2_G	sequence_24_C	0.000777496	190	0.0435682	0.0589035	-0.0852655	-0.0841063	-0.0756444	0.0474971
sequence_25_A	sequence_25_C	0.000777356	191	0.0233685	0.165184	-0.101843		0.0372008	0.0280285
sequence_6_C	sequence_25_C	0.00077699	192	0.0459449	0.0742419	-0.0776649	-0.0569258	-0.0526143	0.0485632
sequence_13_T	sequence_25_A	0.000774945	193	-0.0289987	-0.0342371	0.103638	0.119678	0.102764	-0.0314309
sequence_23_C	sequence_24_T	0.000774701	194	0.0400236	0.000829634	-0.0886236	-0.152597	-0.130437	0.0403658
sequence_6_T	sequence_28_C	0.000771941	195	0.0658481	0.0459914	-0.112735	-0.117677	-0.128186	0.0604642
MFE_homodimer_guide	sequence_30_T	0.000771587	196	0.00770273	0.0170094	-0.0483937	-0.0402972	-0.0381016	0.00775156
sequence_23_G	sequence_24_T	0.000770706	197	0.000175561	0.125567	-0.133757	-0.0265553	-0.00716102	0.00258227
guide_GC_content	sequence_24_A	0.000769959	198	-0.044566	-0.0488773	0.165108	0.139427	0.154866	-0.0368026
MFE_hybrid_full	sequence_30_A	0.000763606	199	-0.0281458	-0.0154696	0.053486	0.0549685	0.059848	-0.0207627
sequence_24_A	sequence_30_G	0.000762714	200	-0.0456863	0.149229	-0.0485397	0.16514	0.152061	-0.0501039
MFE_hybrid_full	MFE_homodimer_guide	0.000759585	201	-0.0114759	-0.00314357	-0.0011664	0.00899055	0.0018238	-0.00920077
sequence_9_C	sequence_25_A	0.000758801	202	-0.0363957	-0.01494	0.109844	0.110044	0.12634	-0.0321055
sequence_14_G	sequence_28_C	0.000756284	203	0.0571836	0.0702095	-0.112684	-0.117599	-0.108202	0.0649897
sequence_7_A	sequence_24_A	0.000754985	204	-0.0487284	-0.0364954	0.152756	0.156434	0.161765	-0.0437916
sequence_10_A	sequence_24_G	0.000754436	205	-0.0366074	0.0023357	0.0805092	0.108126	0.116512	-0.0339632
sequence_24_C	sequence_28_G	0.000751075	206	0.00690833	-0.126134	0.28729	0.160103	0.155174	0.00868903
sequence_18_G	sequence_30_A	0.000750917	207	-0.0268389	-0.0061665	0.0431266	0.079493	0.0680244	-0.0303885
guide_GC_content	distance_start_codon	0.000750482	208	0.00299821	-0.00106214	0.0746299	0.0659951	0.0652361	0.0118646
MFE_monomer_guide	sequence_24_A	0.000747299	209	-0.0550663	-0.0493759	0.151661	0.147522	0.152682	-0.0562688
homopolymers	sequence_25_C	0.00074566	210	0.0569683	0.0540518	-0.0723571	-0.0738662	-0.0732956	0.0539415
sequence_12_T	sequence_28_G	0.000745562	211	-0.0432625	-0.0315502	0.245751	0.217947	0.252332	-0.0381978
distance_start_codon_perc	sequence_28_A	0.000745256	212	-0.0196424	0.0655785	0.0541195	0.108025	0.116169	0.00798247
distance_start_codon	sequence_11_A	0.000744744	213	0.0118195	0.0791873	-0.0235866	0.0453339	0.0543189	0.00482238
sequence_20_C	sequence_25_C	0.000743103	214	0.0536113	0.0597356	-0.0766231	-0.0600546	-0.0668102	0.0478689
MFE_hybrid_seed	sequence_28_G	0.000740468	215	-0.0143804	-0.071683	0.267079	0.20757	0.198207	0.00521222
sequence_24_T	sequence_30_T	0.000738641	216	0.0443519	-0.0940962	-0.0127583	-0.145289	-0.148718	0.0425727
MFE_monomer_guide	sequence_23_G	0.000734865	217	-0.0384232	-0.0320866	0.0876011	0.0892152	0.0868439	-0.0344911
guide_GC_content	distance_start_codon_perc	0.000732037	218	-0.000301364	-0.00588404	0.0804416	0.0701253	0.0702323	0.00375965
MFE_hybrid_seed	sequence_6_C	0.000731377	219	0.0203926	-0.0408309	0.041967	-0.00954395	-0.0150968	0.0138032
sequence_23_G	sequence_25_A	0.000730047	220	-0.0572811	0.0565486	0.0722484	0.223977	0.192741	-0.0602742
sequence_5_A	sequence_24_T	0.000728508	221	0.0288066	0.0302485	-0.0991731	-0.117933	-0.100105	0.0318163
sequence_19_T	sequence_24_G	0.000726012	222	-0.0245689	-0.0348039	0.0945797	0.0703054	0.0798954	-0.0208236
sequence_6_A	sequence_24_C	0.000724466	223	0.0478202	0.0484851	-0.0799283	-0.0961153	-0.0862687	0.0523117
sequence_24_G	sequence_25_T	0.000724371	224	-0.035008	0.0803811	-0.00585965	0.0976248	0.105605	-0.0332698
sequence_22_T	sequence_23_G	0.000724099	225	-0.0296537	-0.0254817	0.0855549	0.100824	0.0915525	-0.0304059
guide_GC_content	sequence_25_C	0.000722657	226	0.0592914	0.0517903	-0.0696803	-0.0757779	-0.0764975	0.0599146
sequence_21_G	sequence_24_G	0.000721959	227	-0.0228532	-0.0391349	0.0838526	0.0913136	0.0726709	-0.0273831
distance_start_codon_perc	sequence_28_T	0.000718675	228	0.00225411	0.081522	-0.0177305	0.0641899	0.0658974	0.00416747
sequence_24_C	sequence_28_A	0.000718043	229	0.036884	-0.0970417	0.0832177	-0.0499844	-0.0501466	0.0343238
guide_GC_content	sequence_23_G	0.000717022	230	-0.023315	-0.0339127	0.0927876	0.0874097	0.0861433	-0.0249337
MFE_hybrid_full	sequence_24_T	0.000713764	231	0.0244841	0.0365785	-0.108482	-0.101866	-0.100899	0.0286835
MFE_hybrid_seed	sequence_23_C	0.000712249	232	0.037197	-0.0174173	0.00341104	-0.0636038	-0.0590089	0.0399514
sequence_15_G	sequence_28_G	0.000710706	233	-0.0406513	-0.0408785	0.240422	0.221867	0.235614	-0.0342416
MFE_homodimer_guide	sequence_24_G	0.000710088	234	-0.0370343	-0.0260288	0.0830303	0.0860219	0.083942	-0.0323486
distance_start_codon_perc	sequence_10_A	0.000708999	235	-0.0105655	0.0692563	0.0162153	0.103297	0.101895	-0.00665114
distance_start_codon_perc	sequence_30_T	0.000708827	236	0.0108483	0.0912	-0.0437808	0.0361169	0.0282917	0.0169259
sequence_10_C	sequence_28_G	0.000703815	237	-0.0375767	-0.0476327	0.231015	0.241862	0.224099	-0.0421478
guide_GC_content	MFE_hybrid_seed	0.000702604	238	0.0178165	0.0278365	-0.0248644	-0.03451	-0.0351587	0.0373367
sequence_23_T	sequence_24_C	0.000701455	239	0.0498079	0.0445303	-0.075784	-0.112041	-0.08684	0.0544471
sequence_23_C	sequence_24_G	0.000701009	240	-0.0141513	-0.0626866	0.0901666	0.0718591	0.0509883	-0.0211707
sequence_22_C	sequence_24_G	0.000700246	241	-0.0179658	-0.0548555	0.100373	0.0533388	0.0621256	-0.0164369
sequence_8_C	sequence_24_A	0.000700059	242	-0.0488611	-0.041574	0.156656	0.143272	0.158948	-0.0428811
sequence_13_A	sequence_24_A	0.000698854	243	-0.0516821	-0.0336124	0.153724	0.15798	0.169455	-0.0474496
distance_start_codon	sequence_12_C	0.000695689	244	-0.00656018	0.0578624	0.0266405	0.100401	0.0928484	-0.00567742
MFE_hybrid_full	sequence_22_C	0.000691711	245	0.006779	0.0166582	-0.0292224	-0.0281915	-0.0184741	0.00736732
MFE_hybrid_full	sequence_10_A	0.000691592	246	-0.010808	-0.00509618	0.0214996	0.0389067	0.0283026	-0.0123199
MFE_hybrid_seed	sequence_29_G	0.000689391	247	0.0305642	-0.0223664	0.0200077	-0.0509599	-0.0460586	0.0410988
sequence_11_G	sequence_25_A	0.000688717	248	-0.0328251	-0.0238139	0.109764	0.107355	0.116933	-0.0291698
sequence_10_G	sequence_23_G	0.00068762	249	-0.0269092	-0.0339759	0.08659	0.0952034	0.081482	-0.0289276
sequence_24_G	sequence_28_A	0.00068307	250	-0.0390473	0.073671	0.00748473	0.120664	0.119714	-0.0389045
sequence_23_T	sequence_24_A	0.000681238	251	-0.0407088	-0.0614791	0.151219	0.176732	0.138192	-0.0495561
MFE_hybrid_full	sequence_30_T	0.000679469	252	0.012809	0.0202166	-0.0461918	-0.0363538	-0.0337403	0.0125171
MFE_homodimer_guide	sequence_10_A	0.00067537	253	-0.0148092	-0.00930141	0.0200706	0.03253	0.0260341	-0.0164309
sequence_2_C	sequence_28_C	0.000674418	254	0.0659527	0.0488932	-0.112812	-0.118752	-0.124857	0.0612687
sequence_18_G	sequence_28_C	0.000674162	255	0.0538443	0.0836155	-0.118922	-0.101089	-0.0939182	0.0577407
MFE_hybrid_seed	sequence_28_A	0.000673522	256	0.0124681	-0.0400779	0.0712504	-0.00475772	0.00763418	0.0191845
MFE_homodimer_guide	sequence_28_G	0.000672571	257	-0.0470667	-0.0417203	0.22553	0.24911	0.232825	-0.0460586
sequence_7_T	sequence_28_C	0.000671351	258	0.056923	0.0726839	-0.114364	-0.112478	-0.102314	0.0598335
sequence_25_A	sequence_29_T	0.000670437	259	-0.0336192	0.112941	-0.0223284	0.101532	0.122563	-0.0306744
distance_start_codon	sequence_12_G	0.000670376	260	0.013287	0.0815736	-0.0185901	0.0402024	0.0435495	0.0193949
distance_start_codon_perc	sequence_23_A	0.000670034	261	0.00561931	0.078222	-0.0368405	0.0681752	0.0722843	-0.0343107
sequence_19_A	sequence_25_C	0.000669916	262	0.0551025	0.0570299	-0.0719085	-0.0708642	-0.0654484	0.0516012
sequence_17_T	sequence_28_C	0.000666514	263	0.0565319	0.0757621	-0.123404	-0.0885696	-0.100727	0.0551397
sequence_18_T	sequence_24_C	0.000664982	264	0.0508611	0.0370615	-0.0811064	-0.0923272	-0.0927993	0.0497681
MFE_hybrid_seed	sequence_9_C	0.000662491	265	0.0206208	-0.0350441	0.0402422	-0.0234288	-0.0176649	0.0237238
MFE_hybrid_seed	sequence_22_C	0.000662364	266	0.0353065	-0.0195554	0.00902086	-0.0656406	-0.0548552	0.0406717
sequence_24_C	sequence_24_G	0.000659781	267	0.0183601	-0.114729	0.139586		0.000733563	0.0223464
sequence_24_A	sequence_25_G	0.000659723	268	-0.0456314	0.159435	-0.0501657	0.114714	0.151529	-0.0421604
MFE_hybrid_seed	sequence_20_C	0.000659031	269	0.0234283	-0.0366235	0.0336286	-0.0161424	-0.0263575	0.0226114
sequence_19_C	sequence_28_C	0.000655941	270	0.057235	0.0688311	-0.121682	-0.0979915	-0.106679	0.0534262
distance_start_codon_perc	sequence_17_A	0.000654789	271	-0.00475383	0.0726366	0.00304591	0.0836998	0.0891998	-0.0061575
sequence_2_T	sequence_30_A	0.000654123	272	-0.0233407	-0.0156503	0.0476258	0.0696824	0.0574677	-0.0257315
sequence_17_C	sequence_24_T	0.000653204	273	0.036607	0.0105046	-0.09961	-0.12295	-0.12139	0.0327148
sequence_4_G	sequence_24_A	0.00065281	274	-0.0492953	-0.0389067	0.155537	0.15067	0.16306	-0.0470164
sequence_16_T	sequence_25_A	0.000650904	275	-0.0343314	-0.0180545	0.109104	0.110414	0.122314	-0.0314891
distance_start_codon	sequence_29_G	0.000649216	276	0.009612	0.0800083	-0.0155544	0.043731	0.0562523	0.0118079
sequence_8_G	sequence_28_C	0.000648944	277	0.0683988	0.0418333	-0.110476	-0.124932	-0.13271	0.0658027
MFE_homodimer_guide	sequence_23_C	0.000648464	278	0.00249671	0.0119995	-0.035679	-0.0283803	-0.02732	0.00461409
sequence_7_T	sequence_23_G	0.000645258	279	-0.0307772	-0.0224784	0.0837094	0.110564	0.0948032	-0.0340381
sequence_15_T	sequence_28_G	0.000645129	280	-0.0414338	-0.0365231	0.225409	0.253967	0.234142	-0.0445618
sequence_12_A	sequence_24_C	0.000644481	281	0.0472861	0.049929	-0.0832287	-0.0874879	-0.0851737	0.0525987
distance_start_codon	sequence_7_C	0.000644415	282	0.00903573	0.0762653	-0.0104305	0.0554117	0.0672331	0.00470352
MFE_homodimer_guide	sequence_12_C	0.000644091	283	-0.0172002	-0.0102814	0.0171396	0.0286019	0.0234484	-0.0177733
sequence_24_A	sequence_24_T	0.000643129	284	-0.0177742	0.187029	-0.157995		0.048516	-0.0177214
sequence_6_G	sequence_24_A	0.00064025	285	-0.0474713	-0.043947	0.156071	0.152593	0.155537	-0.0433454
sequence_12_C	sequence_25_A	0.000639821	286	-0.0408253	-0.00442282	0.101246	0.13057	0.13533	-0.0363492
sequence_17_C	sequence_24_A	0.000639441	287	-0.0399833	-0.0639463	0.163596	0.120692	0.13874	-0.0369859
distance_start_codon_perc	sequence_29_C	0.00063928	288	0.00798702	0.0817601	-0.050547	0.0543929	0.0550143	-0.0122177
sequence_10_A	sequence_25_C	0.000638987	289	0.0482692	0.0810308	-0.0827164	-0.0381366	-0.047902	0.0449274
MFE_homodimer_guide	sequence_23_G	0.000638487	290	-0.0358448	-0.0289092	0.0812028	0.0978551	0.08453	-0.0358519
sequence_4_C	sequence_25_C	0.000637578	291	0.052485	0.0635983	-0.0707628	-0.0737489	-0.0647792	0.0581473
sequence_12_C	sequence_24_A	0.000635697	292	-0.0566479	-0.0223688	0.142916	0.189063	0.176203	-0.0564093
sequence_12_G	sequence_28_C	0.000634525	293	0.0713391	0.0279305	-0.103896	-0.14488	-0.141485	0.0678595
distance_start_codon	sequence_9_C	0.000634191	294	6.23719e-05	0.0614411	0.00925042	0.0933001	0.078982	-0.00766101
MFE_hybrid_seed	sequence_25_T	0.000633892	295	0.022247	-0.038622	0.0471567	-0.00910333	-0.0142024	0.0161108
guide_GC_content	sequence_25_A	0.000633127	296	-0.0266081	-0.0324238	0.123656	0.096105	0.112298	-0.0237215
sequence_6_A	sequence_28_C	0.000632287	297	0.0613726	0.0592819	-0.109906	-0.124425	-0.114521	0.065152
sequence_29_C	sequence_30_A	0.000630418	298	-0.0158831	-0.0435994	0.0621239	0.0212156	0.0335117	-0.0142379
sequence_28_A	sequence_29_C	0.000630293	299	-0.006913	0.0458252	-0.0311106	0.00158739	0.0178122	-0.00269743
MFE_homodimer_guide	MFE_monomer_guide	0.000629354	300	-0.0142054	-0.0148817	-0.0123159	0.00052734	-0.00674444	-0.0204731
sequence_28_A	sequence_30_A	0.000627938	301	-0.0338899	0.0156973	0.0424025	0.0884775	0.0896181	-0.0312942
distance_start_codon	sequence_29_C	0.0006257	302	0.0126792	0.076686	-0.0311936	0.0425719	0.0510708	-0.000234192
distance_start_codon_perc	sequence_12_C	0.000625398	303	-0.0135357	0.0654918	0.0193167	0.102897	0.0982684	-0.00935334
MFE_hybrid_seed	sequence_30_T	0.000625237	304	0.0417465	-0.0128291	-0.0124899	-0.0756441	-0.0700449	0.0448441
sequence_24_C	sequence_30_C	0.000623999	305	0.0471154	-0.0794284	0.0492264	-0.102191	-0.0861806	0.0537938
MFE_hybrid_seed	sequence_21_C	0.000623714	306	0.0150623	-0.0381238	0.0497816	-0.0101348	-0.014765	0.0235514
distance_start_codon_perc	sequence_23_C	0.000622752	307	0.00106165	0.0877692	-0.02198	0.0430037	0.0471035	0.0186781
sequence_16_C	sequence_24_C	0.000622248	308	0.0544829	0.0344658	-0.0838296	-0.0887308	-0.096382	0.0478149
sequence_19_C	sequence_25_T	0.000618947	309	-0.0106086	0.00195241	0.012987	0.0347157	0.0284292	-0.0135656
sequence_13_G	sequence_25_A	0.000618862	310	-0.0247606	-0.0445638	0.12022	0.0760763	0.0975179	-0.0215261
sequence_28_C	sequence_30_T	0.000615824	311	0.0767584	-0.0983252	0.0180383	-0.158827	-0.154371	0.0759951
sequence_1_C	sequence_24_T	0.00061554	312	0.031016	0.0227324	-0.0981699	-0.116569	-0.111475	0.0356709
sequence_7_G	sequence_25_C	0.000615291	313	0.0591047	0.0461375	-0.0722719	-0.0741396	-0.0824217	0.0554081
distance_start_codon	sequence_20_C	0.000613792	314	-0.00510872	0.065374	0.0215039	0.0795618	0.0768411	0.0130704
MFE_monomer_guide	sequence_24_T	0.00061294	315	0.0210753	0.025127	-0.110311	-0.105258	-0.110827	0.0187835
sequence_23_G	sequence_29_A	0.000612431	316	-0.0393378	0.0715658	-0.00423065	0.13355	0.109339	-0.0402382
sequence_23_C	sequence_30_T	0.000608788	317	0.0259804	-0.0122281	-0.0290015	-0.072401	-0.0679597	0.0275957
sequence_12_C	sequence_22_C	0.000608154	318	0.0011969	0.0332208	-0.0379573	0.0053225	-0.0041818	-0.00175377
distance_start_codon_perc	sequence_29_A	0.000608022	319	-0.0152707	0.0652198	0.02796	0.098453	0.102672	-0.000424112
homopolymers	MFE_hybrid_seed	0.000607514	320	0.0280078	0.0267968	-0.0325123	-0.0285001	-0.0342326	0.026784
sequence_20_C	sequence_28_C	0.00060733	321	0.05869	0.0676408	-0.119064	-0.105449	-0.10762	0.055709
distance_start_codon	sequence_28_A	0.000602787	322	-0.0111233	0.0605434	0.044259	0.103039	0.108581	8.51353e-05
sequence_18_T	sequence_28_C	0.000602459	323	0.065416	0.0496154	-0.115648	-0.113258	-0.126528	0.0623058
distance_start_codon	sequence_6_C	0.000601751	324	-0.00622365	0.0616174	0.0239502	0.0896539	0.0879309	0.00193944
sequence_10_A	sequence_30_A	0.000600471	325	-0.0305515	0.00431003	0.0456041	0.0781319	0.0812222	-0.0293725
distance_start_codon	sequence_22_G	0.000599443	326	-0.00776224	0.0631855	0.0330036	0.0915038	0.0955672	-0.000869988
sequence_3_G	sequence_23_G	0.000597326	327	-0.0283193	-0.0290594	0.0951616	0.0758556	0.0929419	-0.0268913
sequence_17_C	sequence_24_C	0.000597066	328	0.0558407	0.0257477	-0.0787671	-0.0987194	-0.102625	0.0517554
sequence_24_T	sequence_25_T	0.000596092	329	0.0226059	-0.117172	0.0470494	-0.0735478	-0.0882013	0.0187038
MFE_hybrid_seed	sequence_5_C	0.000592916	330	0.0213014	-0.0355008	0.0362243	-0.0218756	-0.0218931	0.0208233
sequence_5_G	sequence_28_G	0.000591627	331	-0.0381199	-0.0469267	0.244364	0.189919	0.23204	-0.0338638
distance_start_codon	sequence_29_A	0.00059051	332	-0.0110312	0.0590406	0.0259079	0.0966504	0.0966217	-0.00294722
sequence_17_G	sequence_30_T	0.000590453	333	0.0162397	0.0130643	-0.0374982	-0.0537249	-0.0421024	0.0185568
sequence_19_A	sequence_23_G	0.000589861	334	-0.0298422	-0.0251946	0.0884495	0.0989113	0.0938827	-0.0312082
sequence_11_C	sequence_25_C	0.000589819	335	0.0546642	0.0576678	-0.0760224	-0.0626097	-0.0705684	0.0524569
distance_start_codon	sequence_23_C	0.000589278	336	0.0173533	0.0833454	-0.0355747	0.0414133	0.0410903	0.0125838
MFE_hybrid_full	MFE_monomer_guide	0.000589175	337	-0.0110649	-0.00490946	-0.00733703	0.00295173	-0.00101493	-0.0134885
sequence_14_A	sequence_25_A	0.000589024	338	-0.0275346	-0.0374372	0.106895	0.116243	0.101515	-0.0324699
sequence_16_A	sequence_25_C	0.000588884	339	0.0515552	0.0674397	-0.0751447	-0.0626816	-0.0611774	0.0536769
sequence_13_C	sequence_28_G	0.000588544	340	-0.0421696	-0.0370928	0.22209	0.258583	0.232028	-0.0468103
MFE_hybrid_seed	sequence_16_G	0.000587918	341	0.0274457	-0.0283608	0.0187405	-0.0381089	-0.0353916	0.0250628
sequence_11_T	sequence_28_C	0.000586027	342	0.0599317	0.0648952	-0.119593	-0.101255	-0.112755	0.0571836
sequence_3_T	sequence_24_A	0.000585735	343	-0.0484185	-0.0399759	0.154174	0.15251	0.159142	-0.0446592
sequence_19_T	sequence_24_T	0.000585392	344	0.0330311	0.0178769	-0.104919	-0.106711	-0.115743	0.029597
sequence_4_G	sequence_25_C	0.000584222	345	0.0530073	0.0603743	-0.0770444	-0.0601888	-0.0687574	0.0518359
sequence_6_A	sequence_24_A	0.00058307	346	-0.0445931	-0.0510137	0.1543	0.15221	0.148729	-0.0433914
sequence_13_G	sequence_25_C	0.000583016	347	0.0625869	0.0338666	-0.0666691	-0.0838099	-0.0912757	0.0585104
sequence_22_A	sequence_25_C	0.000581679	348	0.0567599	0.0534618	-0.0749681	-0.0611542	-0.0740641	0.0528122
distance_start_codon_perc	sequence_11_A	0.000581662	349	0.0028279	0.0840234	-0.0242877	0.0523703	0.0600634	0.0066465
sequence_25_T	sequence_30_A	0.000581019	350	-0.0278861	-0.00424281	0.0450886	0.0738499	0.071526	-0.0307613
MFE_hybrid_seed	sequence_11_A	0.00058064	351	0.0316879	-0.0233238	0.0110999	-0.0503461	-0.047141	0.0328974
sequence_17_A	sequence_28_C	0.000575615	352	0.056585	0.075439	-0.116492	-0.108219	-0.100577	0.0572515
sequence_24_A	sequence_28_G	0.000574988	353	-0.0871754	0.10821	0.181073	0.43839	0.379471	-0.0845665
sequence_1_T	sequence_25_C	0.000574044	354	0.0548351	0.0567843	-0.0756141	-0.061335	-0.0686493	0.051534
sequence_5_A	sequence_30_A	0.000573854	355	-0.0223103	-0.0211095	0.0548647	0.0471833	0.0520743	-0.0190484
sequence_6_C	sequence_30_T	0.000572047	356	0.00820814	0.0302732	-0.0526119	-0.0127167	-0.0260275	0.00477772
distance_start_codon_perc	sequence_18_T	0.000570521	357	-0.00281492	0.078956	-0.00171089	0.0717796	0.0648304	0.0109483
MFE_hybrid_full	sequence_28_G	0.000569244	358	-0.0443996	-0.0366108	0.229193	0.2468	0.242063	-0.0430341
guide_GC_content	MFE_hybrid_full	0.000568096	359	0.00856224	-0.0088064	0.0110795	0.00178461	0.000823434	0.000967816
sequence_12_G	sequence_28_T	0.000567367	360	0.0156051	-0.0200159	0.000343349	-0.0447106	-0.0361849	0.0167516
sequence_21_G	sequence_24_T	0.000567273	361	0.0311532	0.0232303	-0.0982413	-0.126775	-0.109618	0.0340799
sequence_11_G	sequence_28_C	0.000567071	362	0.0574543	0.0688688	-0.114183	-0.11805	-0.106063	0.0614593
sequence_13_A	sequence_28_A	0.000566715	363	-0.0148597	-0.00347922	0.0282664	0.0602557	0.0436914	-0.0190493
distance_start_codon_perc	sequence_7_C	0.000566064	364	-0.000742619	0.0801656	-0.0111685	0.0678838	0.0698194	0.00664699
sequence_3_T	sequence_28_C	0.000565759	365	0.0583204	0.068687	-0.115017	-0.115193	-0.108984	0.0632883
sequence_3_T	sequence_25_C	0.000564572	366	0.052445	0.0641273	-0.0720201	-0.0752507	-0.0659283	0.0570328
sequence_12_G	sequence_25_A	0.000563983	367	-0.0191034	-0.0618477	0.12002	0.0802314	0.0821343	-0.0233912
MFE_hybrid_seed	sequence_21_T	0.000563502	368	0.0304444	-0.0269759	0.00930016	-0.0402173	-0.0320725	0.0124653
MFE_hybrid_seed	sequence_9_T	0.000563457	369	0.0329301	-0.0265231	0.00422379	-0.0470292	-0.0522442	0.0281203
sequence_18_A	sequence_28_C	0.000563322	370	0.0661122	0.0462778	-0.110675	-0.127789	-0.128058	0.0622052
sequence_23_C	sequence_25_G	0.000562388	371	0.0117374	-0.0245091	0.0130399	-0.0482732	-0.028407	0.0179557
sequence_7_T	sequence_30_A	0.000562101	372	-0.0245988	-0.0149332	0.048031	0.0629885	0.059572	-0.0255068
distance_start_codon_perc	sequence_20_T	0.000561925	373	-0.00305446	0.0803412	-0.0016771	0.0608782	0.0678587	0.0162307
sequence_21_C	sequence_30_A	0.00056123	374	-0.0292593	-0.00105362	0.0468671	0.0671904	0.0716424	-0.0258979
distance_start_codon	sequence_13_C	0.000560489	375	-0.000201359	0.0675854	0.0131878	0.0742739	0.0768616	0.00577659
sequence_14_C	sequence_25_C	0.000559148	376	0.0577744	0.0513002	-0.074504	-0.0651425	-0.0757839	0.0525317
distance_start_codon_perc	sequence_9_C	0.000557718	377	-0.00938322	0.068724	0.014986	0.0952003	0.085517	-0.00396218
distance_start_codon	sequence_17_A	0.000557283	378	0.00310936	0.068112	0.0055301	0.076682	0.0833754	-0.00729935
sequence_14_C	sequence_28_C	0.000554848	379	0.0621595	0.058241	-0.11794	-0.110005	-0.117115	0.0590975
sequence_12_A	sequence_28_A	0.000554253	380	-0.0122232	-0.0111856	0.0376902	0.0280939	0.035687	-0.00867644
sequence_22_G	sequence_24_G	0.000552318	381	-0.0349504	-0.00700758	0.0748283	0.119868	0.106962	-0.0375409
distance_start_codon	sequence_23_A	0.000550914	382	0.00907872	0.072472	-0.011917	0.0637319	0.0673163	-0.00130972
sequence_24_A	sequence_30_A	0.000549618	383	-0.0693945	0.132102	0.00773621	0.204247	0.20622	-0.0657995
sequence_1_A	sequence_24_G	0.000549405	384	-0.0299339	-0.0190907	0.0850073	0.0859283	0.0936583	-0.0270849
sequence_12_C	sequence_25_T	0.000549162	385	-0.0160141	0.0158635	0.00648332	0.0550561	0.041599	-0.0188613
distance_start_codon_perc	sequence_22_T	0.000548118	386	-0.00394818	0.0736649	-0.00161474	0.0837553	0.0786497	-3.39251e-05
sequence_2_C	sequence_24_C	0.000546689	387	0.0519519	0.0360269	-0.0815738	-0.0900838	-0.0944664	0.0494311
sequence_21_C	sequence_28_C	0.000545946	388	0.0535405	0.0803203	-0.119041	-0.103826	-0.0940549	0.0553885
sequence_24_T	sequence_30_A	0.000545461	389	0.00601067	-0.126006	0.0837875	-0.0598038	-0.0507934	0.00848671
sequence_12_T	sequence_25_C	0.000545056	390	0.0549527	0.0564443	-0.0756957	-0.0607906	-0.0685237	0.0487933
sequence_14_C	sequence_23_G	0.000544185	391	-0.0274694	-0.0285956	0.084877	0.0993609	0.0846808	-0.0284357
sequence_7_G	sequence_28_C	0.000542827	392	0.0633656	0.0542031	-0.113382	-0.120626	-0.122468	0.0644467
distance_start_codon_perc	sequence_12_G	0.000542105	393	0.00982177	0.0868797	-0.0336372	0.0500606	0.0485813	0.00618666
distance_start_codon_perc	sequence_20_G	0.000540935	394	0.00473338	0.075615	-0.0158772	0.077957	0.079387	-0.0178186
distance_start_codon_perc	sequence_20_C	0.000540765	395	-0.00981924	0.072882	0.0117257	0.0839669	0.0848874	0.00485193
sequence_25_A	sequence_30_A	0.000540741	396	-0.0516852	0.0869361	0.0206866	0.164454	0.16164	-0.0516862
distance_start_codon_perc	sequence_6_G	0.000538099	397	-0.00756382	0.0744698	0.00858563	0.0772844	0.0769763	0.00923872
sequence_25_C	sequence_28_A	0.000536495	398	0.0416334	-0.0825833	0.0937578	-0.0456391	-0.0339725	0.0449768
sequence_17_C	sequence_18_G	0.000536471	399	0.00149329	-0.0246824	0.0238362	0.00491844	-0.000449424	-0.00171595
MFE_hybrid_full	sequence_29_G	0.000536178	400	0.00208068	0.012964	-0.0160494	-0.017899	-0.00933582	0.00723043
sequence_5_G	sequence_23_G	0.00053604	401	-0.0257313	-0.035531	0.0952733	0.0749349	0.0831145	-0.0233758
distance_start_codon_perc	sequence_5_C	0.000536036	402	-0.00702492	0.074029	0.00540622	0.0819137	0.0894324	-0.0113319
sequence_21_C	sequence_25_C	0.000535731	403	0.0492611	0.0713587	-0.0798596	-0.0541069	-0.0549265	0.0466397
MFE_monomer_guide	sequence_24_G	0.00053555	404	-0.0358159	-0.0301566	0.0840137	0.0789461	0.084568	-0.0350951
sequence_7_G	sequence_25_A	0.000535538	405	-0.0284574	-0.0344852	0.11588	0.086577	0.105534	-0.0242793
MFE_hybrid_full	sequence_19_T	0.000535489	406	-0.000815825	0.00781875	-0.00901528	-0.00459308	-0.0035614	0.00285935
sequence_8_A	sequence_25_C	0.000535365	407	0.049332	0.0761877	-0.0797075	-0.0503249	-0.0538879	0.0505695
MFE_homodimer_guide	sequence_28_A	0.00053525	408	-0.0192032	-0.01199	0.0292836	0.0409973	0.0329843	-0.0199595
sequence_23_G	sequence_30_A	0.000534636	409	-0.0500812	0.069351	0.0231821	0.144957	0.142226	-0.0485125
sequence_8_C	sequence_25_C	0.000533232	410	0.0528224	0.0622421	-0.072949	-0.0712022	-0.0679128	0.0579381
sequence_23_G	sequence_30_T	0.000533103	411	-0.0129115	0.108805	-0.0692151	0.0398009	0.0532173	-0.0116805
[truncated: 7,845 more rows]

[truncated: 8 more sheets: TableS10_deGFP_guides, TableS11_lacZ_guides, TableS12_validation_scores, TableS13_purine_screen_guides, TableS14_purine_genes_validatio, TableS15_strains, TableS16_plasmids, TableS17_oligos]
